# Supplementary material for: Next-generation sequencing of a combinatorial peptide phage library screened against ubiquitin identifies peptide aptamers that can inhibit the in vitro ubiquitin transfer cascade
Source: Front Microbiol. 2022 Dec 2;13:875556. doi: 10.3389/fmicb.2022.875556 (PMC9755681; doi:10.3389/fmicb.2022.875556)
Supplement: Supplementary file 1 [file Table_1.XLSX]

## Sheet: Sheet1
Supplementary Table 1A
						100ng
ng / uL	unampl/ampl	round	protein	wash	primer	5.5ng	2.165ng
18.13	library	-	-	-	F00	0.30
2.76	a	1	nedd	high	F01	1.99
22.80	u	1	nedd	high	F02	0.24
10.61	u	2	nedd	high	F03	0.52
0.53	u	3	nedd	high	F04		4.09
21.17	u	1	ubiquitin	low	F05	0.26
11.23	u	1	nedd	low	F06	0.49
8.60	u	1	ubiquitin	high	F07	0.64
7.52	u	2	ubiquitin	low	F08	0.73
12.61	u	2	nedd	low	F09	0.44
25.05	u	2	ubiquitin	high	F10	0.22
16.82	u	3	ubiquitin	low	F11	0.33
0.96	u	3	nedd	low	F12		2.26
47.04	u	3	ubiquitin	high	F13	0.12
12.93	a	1	ubiquitin	high	F14	0.43
2.89	a	1	ubiquitin	low	F15	1.90
32.18	a	1	control protein	high	F16	0.17
35.83	a	2	control protein	high	F17	0.15
38.54	u	3	control protein	high	F18	0.14
0.47	u	4	control protein	high	F19		4.58
mean
16.43378
			high=5 long / low=10 short
						total	20,00 µl
						final [ ]	5 ng/µl
note the control protein is not specified for the purpose of this study and it is not analyzed with respect to bar coded data (Table 1).
