# Supplementary material for: Next-generation sequencing of a combinatorial peptide phage library screened against ubiquitin identifies peptide aptamers that can inhibit the in vitro ubiquitin transfer cascade
Source: Front Microbiol. 2022 Dec 2;13:875556. doi: 10.3389/fmicb.2022.875556 (PMC9755681; doi:10.3389/fmicb.2022.875556)
Supplement: Supplementary file 3 [file Table_3.XLSX]

## Sheet: Sheet1
Supplementary Table 2B
quick wash ubiquitin unamplified round 1			quick wash ubiquitin unamplified round 2			quick wash ubiquitin unamplified round 3			long wash ubiquitin unamplified round 1			long wash ubiquitin unamplified round 2			long wash ubiquitin unamplified round 3
8	HMGRHMHEGASS	1	91	HMGRHMHEGASS	1	176	HMGRHMHEGASS	1	13	HMGRHMHEGASS	1	1356	FIPAQLHFHWRS	1	2796	FIPAQLHFHWRS	1
4	KPANHWHQPWHW	1	34	QHFHIGESGSLL	1	76	HYHWTPFQAHYS	1	5	HVNKQIGEIKYI	1	23	HMGRHMHEGASS	1	2	HIRHNHPPHVAL	1
4	WDLNWHYLHSHF	1	23	HYHWTPFQAHYS	1	17	QHFHIGESGSLL	1	5	QHFHIGESGSLL	1	13	HYHWTPFQAHYS	1	1	FIPAQLHFHRRS	1
4	YVTH*INSLPSS	1	19	WSKHPHLHSTNT	1	14	HAARDTLHWHSL	1	4	ALNMAPM*KAQT	1	9	WSKHPHLHSTNT	1	1	FIPAQLHFHWWS	1
3	AILKLHQLSDIA	1	10	GIYHNHSWTFRH	1	13	WSKHPHLHSTNT	1	3	FSGRASNHINWI	1	7	HFHKHNPTILQR	1	1	FIPAQLLFHWRS	1
3	AKFDMHIATRLS	1	10	HAARDTLHWHSL	1	8	HFHKHNPTILQR	1	3	HFHKHNPTILQR	1	5	YPHNHWHGTKKP	1	1	FIPAQLQFSLAS	1
3	NFMHGIKFKNYW	1	8	KQHNWDWLWHPH	1	8	WPHYTPHSHSET	1	3	HTLHELMSRHWH	1	4	HAARDTLHWHSL	1	1	FITAQLHFHWRS	1
3	NNRLAYDYPTPP	1	8	WPLFHFHERGSH	1	7	GIYHNHSWTFRH	1	3	KHSAFMWWTVKS	1	4	HWWTSQPLSYDY	1	1	HFHKHNPTILQR	1
3	NSYPTHWMESVN	1	7	WPHYTPHSHSET	1	7	HSFNTTRLHIHS	1	3	KNLALKYSYQYL	1	4	KQHNWDWLWHPH	1	1	HMGRHMHEGASS	1
3	QHFHIGESGSLL	1	6	SSAHWRHFNWNL	1	7	KQHNWDWLWHPH	1	3	LTILESNANHAA	1	4	SPWHYHSYQSRL	1	1	HMHTHTALPYQY	1
3	TGVIPPNDDWAP	1	6	WDLNWHYLHSHF	1	7	YPYHSHWHDGQL	1	3	NIARTPNYHLEM	1	4	WHSRLAHQDQHF	1	1	NLLPWWWHNHDA	1
3	TTFNNYSTPPSL	1	5	DFWYHWQDFTHR	1	6	LATNRHFHGHLP	1	3	NVHRLVPRATLQ	1	3	FIPAQLHFHWWS	1
3	TYTPYAARAPKM	1	5	HWRHSNHMPPAK	1	6	WPHQYHSHRDDL	1	3	TGMYISTMSRQA	1	3	NLLPWWWHNHDA	1
3	WDGRLLPSTPSF	1	5	HWWTSQPLSYDY	1	6	YPHNHWHGTKKP	1	3	TSGVSIKQLPPS	1	3	QHFHIGESGSLL	1
3	WPLFHFHERGSH	1	5	WHSRLAHQDQHF	1	5	DFWYHWQDFTHR	1	3	WHSRLAHQDQHF	1	3	WPLFHFHERGSH	1
2	*MKVDMTDWYLR	1	4	GAAHYHRHLERL	1	5	SAQYHWLGHYHT	1	2	*TNKNSHIMHWN	1	3	YAHVPRLHYHGP	1
2	*VMKHNAWDMTT	1	4	HFHKHNPTILQR	1	4	GTLFEPHYHNYH	1	2	ALIGPNILLYSS	1	2	AVHRHFHEWSDS	1
2	AASVSM*TTEVK	1	4	HPVFHKHPVRHP	1	4	HWWTSQPLSYDY	1	2	AMSRSWCGAQCN	1	2	DDWWMHWYSHDA	1
2	AKFNFSPVPWTV	1	4	HTHGNHEMWRTP	1	4	WPLFHFHERGSH	1	2	ANDIRMSSEPPS	1	2	GIYHNHSWTFRH	1
2	ALAKSQRYLLDW	1	4	NIWHSHSFMGLN	1	3	DDWWMHWYSHDA	1	2	APLWSSQNTTP*	1	2	HPRITHWHTYDD	1
2	ALHSVRGEYVHV	1	4	SAQYHWLGHYHT	1	3	HYHKHGTHLTDT	1	2	ATRHDGQFRYNR	1	2	HTPWHKHYELSR	1
2	CNTGPCNKSLES	1	4	YPHNHWHGTKKP	1	3	SHVHYNMHVKHR	1	2	AVTPISRLNKYM	1	2	HVHWHSYEAWLS	1
2	CPEETNPGSCRA	1	3	AHWHYHSETSRH	1	2	ATPYHRHLHNAH	1	2	AWEGIRGNSRNI	1	2	MHENSNLLKLRV	1
2	DHSQYLPGRLNH	1	3	APTTQRVFWDQS	1	2	DAPHTHWWKNSL	1	2	DFMNTWWMTQMM	1	2	NWMHRPHQHV*S	1
2	DLMQQRQAYSLR	1	3	DFLSFINNPKVV	1	2	HLHLHEQMNH*K	1	2	DKMFMELGKPGY	1	2	WDLNWHYLHSHF	1
2	DQLTHTILGHYA	1	3	FPHYHLWPMGLS	1	2	HNHAHYPARWPW	1	2	DYLRLPEPLLRH	1	2	WPHYTPHSHSET	1
2	DWWGNISPWTNY	1	3	FPSYHFHTATDY	1	2	HSEHRHLSTYRH	1	2	EMSYSSPNRFTM	1	2	WTPWHWHQAHST	1
2	DYL*TDFLSRSS	1	3	HSFNTTRLHIHS	1	2	HWWHATTW*TQT	1	2	EPHTFDHTPTWK	1	1	*AVLSTLSNKYI	1
2	E*VPPFQYLYSV	1	3	HT*IHKLHSWTN	1	2	INHTHPHRHQRM	1	2	EQQPPSPGLNWH	1	1	AHSANNFDVKEI	1
2	FHTHLMGGTYAS	1	3	KPANHWHQPWHW	1	2	KPANHWHQPWHW	1	2	FTDTRHFAWPVV	1	1	ALAHNKHWHVSK	1
2	GGYERRANLYVA	1	3	MHPYSKHPHIRT	1	2	MSSGKHDHRHSV	1	2	GMPSHKLRNSQI	1	1	APTTQRVFWDQS	1
2	GHWYKTVTFTAG	1	3	NWYHVH*TSPGL	1	2	NPHVHWDMHSP*	1	2	GMVFSLPPRSN*	1	1	AVTYSNNRVVNS	1
2	GLPHVG*TQTYA	1	3	SPWHYHSYQSRL	1	2	SPTMSHIMWHTH	1	2	GQEPPRTLSKYG	1	1	AYLHTEHLPARG	1
2	GLSDHKERT*TF	1	3	SSLYHTHWWRAP	1	2	SPWHYHSYQSRL	1	2	GSLQSMFQYRAT	1	1	AYNLADGHYPRQ	1
2	GMPSHKLRNSQI	1	3	TWHPKSGNERLS	1	2	WPNTWHWHGIGP	1	2	HAARDTLHWHSL	1	1	DFWYHWQDFTHR	1
2	GPSYVEFSRFDA	1	3	TYQHWHNLHPIL	1	2	YTYHSYHMHVVP	1	2	HAGVQVKKTGET	1	1	DILHVHPLPHKL	1
2	HDITVTPYQGVM	1	2	*NYTASSAQMYK	1	1	AHPYTHQHMHIT	1	2	HDLELLTHSGWT	1	1	DMWNEHSHRYHT	1
2	HKHFPLAHS*AV	1	2	AKFDMHIATRLS	1	1	ALGPPNRSCVVP	1	2	HGVKHSHTTTLR	1	1	DVGSHKPEFHWR	1
2	HLSQNIGHYHYY	1	2	DAPHTHWWKNSL	1	1	DHRPHSHISAMP	1	2	HITHSWLWIPQL	1	1	EHVHSYSHSFQH	1
2	HLYGPLTHINNR	1	2	DMWNEHSHRYHT	1	1	DMWNEHSHRYHT	1	2	HKTTHSMIRLGT	1	1	FHRHSTHPYHGT	1
2	HQLHSDHRLGAY	1	2	FGFHRHSNVVHQ	1	1	DNRVMQTIYLSH	1	2	HKVHTMARYMHW	1	1	FHWHSFNYMRTY	1
2	HRIPYWYHIHGT	1	2	FLPWTYTNLMPL	1	1	DPHLWMQECAQC	1	2	HLYGPLTHINNR	1	1	FILAQLHFHWRS	1
2	HSHLSHKYSPSF	1	2	FQKPHIHPYLMT	1	1	DTSSWFHSHSHL	1	2	HNDHAHTHTYRT	1	1	FIPAQFHFHWRS	1
2	HSIDHTILHWAG	1	2	GALTHTHRTWHW	1	1	DTVHVHNVHAHK	1	2	HNMCCWVLIPHA	1	1	FIPAQLHFHRRS	1
2	HTYLHQELRFGH	1	2	GRLMYLSDSYGI	1	1	DYPGFGSHYMHR	1	2	HPYMDNESMHTI	1	1	FIPEQLHFHWRS	1
2	HVHKSYDNSIDL	1	2	GTLFEPHYHNYH	1	1	EHVHSYSHSFQH	1	2	HRS*MLLHPEHT	1	1	FLSELQHILWH*	1
2	HWRHSNHMPPAK	1	2	GYYHSPWHVTYH	1	1	FLPWTYTNLMPL	1	2	IALSPLQLLYSE	1	1	FNFHGYAHVHAQ	1
2	IHFRHMDGTLAT	1	2	HDLELLTHSGWT	1	1	FNFHGYAHVHAQ	1	2	IASSLNKQMLSG	1	1	FTPAQLHFHWRS	1
2	IYSGELPPHWV*	1	2	HLFHCPTCGPHK	1	1	FPHYHLWPMGLS	1	2	IEITPALPTTVR	1	1	FTPHMPSSGLRS	1
2	KQHNWDWLWHPH	1	2	HMGWHMHEGASS	1	1	GAAHYHRHLERL	1	2	INYMQKDARSRT	1	1	GMPSHKLRNSQI	1
2	LISVTIPPFNPW	1	2	HNFALVRSTHWH	1	1	GALTHTHRTWHW	1	2	ISFTPHDATPAN	1	1	GYYNHCHGWLCN	1
2	LTDNRLTQRKVS	1	2	HSHSHQIIPQRV	1	1	GTLGVPLENGWH	1	2	ITAPSPNYNYSA	1	1	HGVKHSHTTTLR	1
2	MHENSNLLKLRV	1	2	HTNWFHPPRVQQ	1	1	GVTHGQWPHYHE	1	2	KEVTPLSAS*MT	1	1	HIKSTFAHGHPN	1
2	MRNLQYHGHVLT	1	2	HWFH*TMAGYDP	1	1	GVTYHMHLSHVG	1	2	KGAPGWTGPTME	1	1	HIRHNHPPHVAL	1
2	MSRDTRNNDQLW	1	2	HYSLHSMFTAHI	1	1	GWSRIHWHEANA	1	2	KPVAMSIH*TLR	1	1	HLHIKPPSMTWT	1
2	NDWMNLSDDLRH	1	2	LSFHTHTTPPMM	1	1	GYHPHDHTRLKS	1	2	KQHNWDWLWHPH	1	1	HLYHMPLAHYIE	1
2	NFLLPKQIPLPY	1	2	LSLGQEGVAPKM	1	1	H*VHQQYHGHYF	1	2	L*VHPYKTKATF	1	1	HMPWRADHWHTD	1
2	NILSQIRNMTLR	1	2	MVLEWHPHARNH	1	1	HAHKPTSFLNGS	1	2	LIGNSRL*VAEY	1	1	HMSPVPAKKQPM	1
2	NNRWPVTAEYKH	1	2	NFMHGIKFKNYW	1	1	HCRRILVIIDYY	1	2	LKLHSSNQRMMW	1	1	HNHLWTHLPDRK	1
2	NSVSYLDMHLA*	1	2	NLLPWWWHNHDA	1	1	HDLELLTHSGWT	1	2	LNWTPASTSL*N	1	1	HPDRHTHDYALT	1
2	NVQLTPWSTI*I	1	2	NYEFSISEQSHD	1	1	HGSIYLSHMNHI	1	2	LRPNMTLLIV*G	1	1	HRLHMHPDMRVN	1
2	NYEFSISEQSHD	1	2	SHWHNWWDPKNG	1	1	HIRHNHPPHVAL	1	2	MDPAPLIDTDCT	1	1	HSHIHNDGSRLT	1
2	QPRETSMESWPD	1	2	SMARWFWGSHTH	1	1	HLDPHNHPDIHQ	1	2	MPG*ALKPRSDV	1	1	HSMHMMHMSRYH	1
2	QQFATDSVATRS	1	2	SYYHSHLPNLKD	1	1	HLHYRDIWWLQP	1	2	MPILNMHAETA*	1	1	HSYHEHLYYSPS	1
2	RFPHVYDVL*MR	1	2	TPRHMHYHDYQQ	1	1	HMGRHIHEGASS	1	2	NDRVQPPPPLMR	1	1	HT*IHKLHSWTN	1
2	SATDATTTIWRP	1	2	TPTSTLHKFKHW	1	1	HMGRHMHEGRSS	1	2	NECSTPAAPLHS	1	1	HTMAPTFHRTLH	1
2	SDTPQSKLRTQS	1	2	VFYTQIDYRPSH	1	1	HMPWRADHWHTD	1	2	NFMHGIKFKNYW	1	1	HTNYHFTVMNLT	1
2	SIMKAASHDSPM	1	2	WSWPHLHTLHKL	1	1	HNHMAWTVRYHD	1	2	NLQNWVSALPEL	1	1	HTYHMDRIQHRH	1
2	SKLAFPWSPQRS	1	1	*MHQLPKSTEHR	1	1	HNIYFWTNLHSH	1	2	NLSIQTRHGTPY	1	1	HWSPPHNHLVYT	1
2	SLTPPHS*TGPV	1	1	*TPLKPPVIVRM	1	1	HNWVSLYHPHAG	1	2	NPHVHWDMHSP*	1	1	HWWHATTW*TQT	1
2	SMDNKTNIKPYE	1	1	AATAERIPILRS	1	1	HPMTHKHQTLHT	1	2	NPIEGPRDLNRI	1	1	HYDHKPHRPQWL	1
2	SPTMSHIMWHTH	1	1	ADLFQAIRWNDM	1	1	HPRITHWHTYDD	1	2	NQDQLN*ATLKL	1	1	HYHRTPFQAHYS	1
2	SSQVLLSIGYRL	1	1	AEIPSESTLPYE	1	1	HSHIMMVPKHVP	1	2	NSLNLYSEARTT	1	1	HYHWAPFQANYS	1
2	SWQPLVMPKMPR	1	1	AGAPNLHYLGFH	1	1	HSHMH*IRHNRD	1	2	NTNYRM*EMSAN	1	1	HYHYPRTHIQWR	1
2	THNHRMQSLVSA	1	1	AHDAYDWLVHPL	1	1	HSHTHSMDWIAF	1	2	NWMAYSLTDTYR	1	1	HYQTVSRHWYKH	1
2	TIDERDRLPQTR	1	1	AHDHKYYYFHAG	1	1	HSMHMMHMSRYH	1	2	NWMHRPHQHV*S	1	1	IIPNNILHTHPK	1
2	TPTSTLHKFKHW	1	1	AHKAGVWHNNSR	1	1	HTHGNHEMWRTP	1	2	QATNLLHNYYTV	1	1	IPQHEHRHTYNT	1
2	TQSPPSKSRYFM	1	1	AHPYTHQHMHIT	1	1	HTNWFHPPRVQQ	1	2	QHTHTVNQQSLA	1	1	KPANHWHQPWHW	1
2	TSIVKQQW*RNI	1	1	ALAKSQRYLLDW	1	1	HVFHWHSNTQDA	1	2	QNPPHSGQ*VWQ	1	1	LAHPRTHFNLSA	1
2	TSMRFVPYSGHR	1	1	ALWSPNLHAWVP	1	1	HVTNHSHSVVST	1	2	QRWWTHDHTLRL	1	1	LAHREHLHTHQF	1
2	TSWVDTQLPALV	1	1	ANSAMRHFHLAP	1	1	HWHPLKGHPPSP	1	2	RDLVQDELNIRM	1	1	LQISHTHTHNLS	1
2	TTPYTLSITDSA	1	1	APITWHSHKIMA	1	1	HYHCTPFQAHYS	1	2	RLTLNTLTSLNT	1	1	MHMSLHTHITHM	1
2	TTSTLLILPSGA	1	1	APTTQRGFWDQS	1	1	HYHPHSNRLL*V	1	2	RMQLPINNLFST	1	1	MSSHDLHIHASR	1
2	TVLADSFSEWRM	1	1	AQGHNYPKGTAH	1	1	HYPLHMHQYVRL	1	2	RSHLNVFESSIL	1	1	MYSSHAPHVHPP	1
2	VFYTQIDYRPSH	1	1	AVHRHFHEWSDS	1	1	MPHVNFDHWHKD	1	2	S*NVRVHNDDER	1	1	NIWHSHSFMGLN	1
2	VGANWSSYHVLD	1	1	AWHDHSTSSYKH	1	1	MTNHNHTSHWKV	1	2	SHIQTYTSRIFT	1	1	NPKLHIYHPHYH	1
2	VP*KAIMQVQLL	1	1	AWPFMHNHELPH	1	1	NDWFVNHIHNSP	1	2	SKPPYIWNVHPG	1	1	NVPWNWGFHRHV	1
2	VSVIPQSLQYKA	1	1	AYHSHPHIPMSW	1	1	NPTYHAHNHQVY	1	2	SLDTRDSQRRPQ	1	1	NVRTVSEH*KAA	1
2	VVGESTFDSAPN	1	1	AYLHTEHLPARG	1	1	NWMHRPHQHV*S	1	2	SLHGLT*SGWVF	1	1	NYSLYLKMRGLT	1
2	VYQPSKNIWHR*	1	1	CCAWPMTKPSAN	1	1	NWYHVH*TSPGL	1	2	SMSPRNLGDQ*A	1	1	QVRQLDWHVHST	1
2	WELTLKAEN*TY	1	1	DDWWMHWYSHDA	1	1	QYKHMHTHWIMK	1	2	SNSTCTKLCQIY	1	1	RPWPHTHDTTTI	1
2	WSHGDSLRLLLH	1	1	DFGIIGRILLDR	1	1	SHRIHATMHMHS	1	2	SPFIPVYLSDWT	1	1	SAQYHWLGHYHT	1
2	WWSDGLHNTVYK	1	1	DHPHNWPWLYFE	1	1	SIAHAMHWHYTP	1	2	SPNDSDRLPNFI	1	1	SPSFTDMQEKPK	1
2	YEHLAELTFQFR	1	1	DHQHVHANYNRQ	1	1	SLWDWHVHSSTD	1	2	SYESMDVQMRRS	1	1	SSAHWRHFNWNL	1
2	YGSPHYHSFPLG	1	1	DHTGDKYNGSTK	1	1	SSAHWRHFNWNL	1	2	T*EAGPHWKWSN	1	1	SSILWTHTTYPR	1
2	YHSNQKIPEGWL	1	1	DILHVHPLPHKL	1	1	SYPHKYWHYYFP	1	2	TANTHIMHSHTV	1	1	SSLYHTHWWRAP	1
2	YNSAVQNPTITM	1	1	DNARIQSESTAT	1	1	SYYHSHLPNLKD	1	2	TEIPTSPFNLYT	1	1	SSQSHPVNRELQ	1
1	*AFRGNQFEEAT	1	1	DPCVPFPPG*GT	1	1	TILHLHYTHTSG	1	2	TKNAYSDTPEMA	1	1	STHPLYAET*TI	1
1	*ALMDSEIAWIN	1	1	DPIHFLQMTRFY	1	1	TPRHMHYHDYQQ	1	2	TKTLEITHLH*A	1	1	STTHIHVYRTQP	1
1	*APSEAIKRHTD	1	1	DQMSHLHPTAHS	1	1	VGANWSSYHVLD	1	2	TLSHLYRLFERE	1	1	SYYHSHLPNLKD	1
1	*DIWHQFRTMIS	1	1	DTMNNTKPTMYT	1	1	VPFLSHLPPRHT	1	2	TLTLQWSAYKYL	1	1	TILHLHYTHTSG	1
1	*DWQWSTYNNWD	1	1	DVGSHKPEFHWR	1	1	VTPRAHLHIHSQ	1	2	TNTYLENTQLSR	1	1	TISGKYLYRLQS	1
1	*GHLSPQLKRVM	1	1	DWHEKFLSPART	1	1	WTSKTSPLGAW*	1	2	TTNDPRPYKGEM	1	1	TPRHMHYHDYQQ	1
1	*GKNFKPLFDGR	1	1	EHDHQVWAQSRN	1	1	WVTYVHPHVHSG	1	2	TWITISSDRTHL	1	1	TPTSTLHKFKHW	1
1	*INYVLRDNMYH	1	1	FPHMYHAWTREP	1	1	YAHTHPARHPHT	1	2	TYWLGCRTGCNH	1	1	VHNPSFAHTPMY	1
1	*IYEPQNSIAWH	1	1	FPKPLLGMQMWS	1	1	YAHVPRLHYHGP	1	2	VFYTQIDYRPSH	1	1	VSHYHIPGYKVG	1
1	*KLASVSGWIKS	1	1	FSHNKYWISILP	1	1	YHPAVHYHMVLS	1	2	VHAPFPFWTHRD	1	1	VYYNQTKRTPFN	1
1	*KSQDSMTLPVM	1	1	FSYNPYLPKQWR	1	1	YNWRYHLHNYHA	1	2	VPD*TQSAPTLG	1	1	WHWSYWPGDNRA	1
1	*LELPATTPLSP	1	1	FTSFHTHPHSMF	1	1	YPHPHPHFPSSE	1	2	VPFLSHLPPRHT	1	1	WMPMMPWSWWGS	1
1	*LSAAPILNIKN	1	1	FTYPHEHLHEYD	1	1	YTHLPHNHIMPH	1	2	WHNYHNQPTTS*	1	1	WSWPHLHTLHKL	1
1	*MVSNSRSQSSM	1	1	FVTPVRLLSAS*	1	1	YTWHYSYPSHEH	1	2	WPAMYWRTIWSQ	1	1	YDVTAQTPVTTP	1
1	*NLNHRTQPGTM	1	1	GATANVYTTQSG	1	1	YWHDHTHPDVRM	1	2	YATSLKWQEYMK	1	1	YGSPIHWHPHWI	1
1	*NTGNHCCSLRK	1	1	GHGYHLHDHTLS	1	1	YYNTHYHPPMMV	1	2	YNTGLKPNPFTT	1	1	YISHWLPPNTPM	1
1	*NTQDTNVKGWV	1	1	GHNHGTWHLHVT	1				2	YSCLSS*TDKCD	1	1	YNVRHWHDMVIH	1
1	*NYLSTLDLASV	1	1	GLSFVDHWHWKA	1				1	*AFNQNNDDLRK	1	1	YYTELAPTSADL	1
1	*NYTASSAQMYK	1	1	GMPSHKLRNSQI	1				1	*AHDDHSGYAFA	1
1	*SINYPNFDRMK	1	1	GPDTKNFATTDR	1				1	*AQPMVRWLNEQ	1
1	*SSTWDAITKVW	1	1	GSTLFKNTQIFT	1				1	*DTRDLGWSHPN	1
1	*TDQSQVPNGVG	1	1	GSVYHRHYHTSM	1				1	*DWQWSTYNNWD	1
1	*TLTLFESNAYV	1	1	GVAYSHPLTMQI	1				1	*DYSKPVLMHAH	1
1	*TRAAPQDIRLD	1	1	H*VHQQYHGHYF	1				1	*IEQSSNMPVHS	1
1	*TRLDPILEHNL	1	1	HAMNLNSRHIMH	1				1	*IQNDAHTKLAS	1
1	*TRSESHPPSYK	1	1	HFHFSRHNTHLN	1				1	*LETETGVGSRV	1
1	*TVLVDSEKTRT	1	1	HFHTLPRGTLGK	1				1	*LLVNSMMFDVV	1
1	*TVWFPPKYMHR	1	1	HIHMVSAQHNIA	1				1	*LNPGKYTTTDS	1
1	*VSTTVPNVWAR	1	1	HIRHNHPPHVAL	1				1	*LQDERFETNYK	1
1	*VVSRVQAIEPT	1	1	HKFWFHGDWNPD	1				1	*LRPIGMPSYEV	1
1	A*MPALKEYFNV	1	1	HKTHINWQWNHR	1				1	*MSKIRPLIIAA	1
1	A*RGHEYTAKTQ	1	1	HKYLEPFHDLPL	1				1	*MSVTTTRVIPN	1
1	AAMPDPAEEPFL	1	1	HLGKTFLHPSTK	1				1	*NYTASSAQMYK	1
1	AAMRIALVEPTP	1	1	HLHAWNYRGTSY	1				1	*SSPQATQLPWM	1
1	ACNLKHGTRVHT	1	1	HLHGKTYWYNSH	1				1	*STEEPTVLYPK	1
1	ADLVQSKIHDLP	1	1	HLHLPSTDSRRN	1				1	*STMKDMKMTTV	1
1	ADPASKQTFPRA	1	1	HLHPSFTLRVTN	1				1	*TAAADFQTRLY	1
1	ADT*SPLQDATF	1	1	HLMNHSHLPLGS	1				1	*TLVGGPRMNMY	1
1	ADWHSALHYHAS	1	1	HLNRTDVAPADW	1				1	*TNAILTLESVR	1
1	AE*TRHYMKRLL	1	1	HLYHMPLAHYIE	1				1	*TPLKPPVIVRM	1
1	AEEWVLSTYHSA	1	1	HMGRHMHEGRSS	1				1	*TTHYGSSLTWR	1
1	AELVRGQGDKTL	1	1	HMHFPNHTDRNW	1				1	*TVTAALWTLDP	1
1	AEPTRVLNHDET	1	1	HMSAWWLMGADA	1				1	*TYTDFVIRSRL	1
1	AFDSDHAKQRWC	1	1	HMTSLDATSPKV	1				1	*TYTTHSHLAMK	1
1	AFGQFRSFEAKA	1	1	HNHAHYPARWPW	1				1	*VNRVSQLKWGL	1
1	AFHPHVHRPTLI	1	1	HNHFPSQHSHGR	1				1	A*APAVPYPAYL	1
1	AFKGSADAA*ED	1	1	HNHLWTHLPDRK	1				1	A*DPKMMSVLWQ	1
1	AFMQSTLWKSLS	1	1	HNHRNWYSHLPL	1				1	A*NSAPPLTAKR	1
1	AFRIESPELSSE	1	1	HNLTVPHITRFA	1				1	A*TLVNLEPADT	1
1	AFTQPSTSGGTF	1	1	HNSTSWKTHYMV	1				1	A*TYLETPNGVR	1
1	AGKFPEHDEAIW	1	1	HPHYRWHYTPRW	1				1	ACLKLHDNRNSS	1
1	AGLEPQLTYPYD	1	1	HPIT*VTRHFHG	1				1	ADAISMNHNHLH	1
1	AGLRPFLHSAYR	1	1	HPLWTHNSYSYW	1				1	ADENPSSEANVL	1
1	AGMTYFKSPYKV	1	1	HQHLHFTGTARL	1				1	ADFASGHPDHDA	1
1	AGNSFQSFGLNF	1	1	HQHVHYGWSKGD	1				1	ADLQTTRRWSVN	1
1	AHCMENELFG*L	1	1	HQLTHFHPFNTS	1				1	AELPYTMSTQP*	1
1	AHDDN*VPTIHI	1	1	HRHLHTYIQASG	1				1	AFESTHTPTRRT	1
1	AHGPGSTKAGPV	1	1	HRQHVPHNLTYY	1				1	AFIDYPSHNKHF	1
1	AHRYLPQPDWAA	1	1	HSATPSTQHWHT	1				1	AFQHNATRSPKE	1
1	AHSANNFGVKGI	1	1	HSHIMMVPKHVP	1				1	AGAPGPKKSLPY	1
1	AHSTD*LTKTAC	1	1	HSHSGHGSLVPH	1				1	AGNKYTETSQVP	1
1	AIGTLSKAMVQL	1	1	HSHSHIVGATME	1				1	AGNTETTKTPRI	1
1	AINLHDNSLKRA	1	1	HSHTHSMDWIAF	1				1	AHEIKTQPLSDI	1
1	AIPYLRNARHDF	1	1	HSIRWTMPVSPW	1				1	AHLSNNWNWINN	1
1	AISVRTYQYYNT	1	1	HSLHVTTHPKYS	1				1	AHNITH*MESWR	1
1	AKTVPTRGVLQ*	1	1	HSSHKHCHVTRF	1				1	AHPPNAHDSSNN	1
1	ALAGFHPKEDVT	1	1	HSTLHYMAHYMR	1				1	AIITAHAPFQLS	1
1	ALAYALPSAESR	1	1	HTQLKPFVYHSH	1				1	ALAKSQRYLLDW	1
1	ALDALWLWTSQP	1	1	HTSWPHNLRH*E	1				1	ALCGTKEEPPMA	1
1	ALHLTSYPFIRY	1	1	HTWAFHLGATTH	1				1	ALMSFGSAYSNP	1
1	ALHQHPNTFHKR	1	1	HTYFDMAYTNWW	1				1	ALQDKN*EYPLK	1
1	ALKLRYETPNPS	1	1	HTYLHQELRFGH	1				1	ALQSALSMSLAN	1
1	ALMHELISGT*E	1	1	HVNKQIGEIKYI	1				1	ALSMGDNYLFQS	1
1	ALNQSNVLEPRA	1	1	HVRPHTHLMNTK	1				1	ALWPPNLHACVP	1
1	ALPMYTLRELVN	1	1	HWHPSPKNPHQK	1				1	ALYTLYPPDSMH	1
1	ALRLQQPQHKPS	1	1	HWRIMPMPTQLS	1				1	AMRDPLHPPT*S	1
1	ALWPPNLHVWVP	1	1	HWSTPKHWH*SR	1				1	ANDASGINDKER	1
1	AMDFPQPRNEFV	1	1	HWVHGNHARAPY	1				1	ANHGYHMVSGRD	1
1	AMRDPLHPPT*S	1	1	HWWHATTW*TQT	1				1	ANLPNPTEEGEV	1
1	AMRNWEYLRLTQ	1	1	HYHKHGTHLTDT	1				1	ANSKPMPNTTTR	1
1	ANCKENLKWPLA	1	1	HYHPDHWEDWRK	1				1	ANSSPDITSVSR	1
1	ANLCAPPCKHSV	1	1	HYLPD*EDTWQP	1				1	ANTVETSAVDQE	1
1	ANP*AWSWYPIM	1	1	IIDHTM*VNHVL	1				1	APGDMAIDR*RV	1
1	ANQKGLQTTNNR	1	1	ILAVPWNHYHRA	1				1	APLLSLLHVENW	1
1	ANSGYEWHLGYL	1	1	ILSATLHGT*TP	1				1	APQSTKLRLAEL	1
1	ANSTLNTTVLAR	1	1	INHTHPHRHQRM	1				1	APSLKTHLRNTS	1
1	AP*EEATAGLNP	1	1	INPAILGEGSDL	1				1	APTTQRGFWDQS	1
1	AP*NPMGGLSGV	1	1	INTRNPLSWQYS	1				1	APTTQRVFWDQS	1
1	APAMLDPRSAVN	1	1	ITGKQVIESGRL	1				1	APTYFTEDIKKS	1
1	APLVHNIVRVTG	1	1	KSQGNTYLSYLS	1				1	APVGYRYAYYNS	1
1	APP*ENSYDEQQ	1	1	LGISPHSSHTKN	1				1	AQTPAEATFSWQ	1
1	APPYRIL*ESNK	1	1	LHRHNFTFTSST	1				1	ARNGVTPKLSHA	1
1	APT*PPHEEIKQ	1	1	LSWAPHKHT*LD	1				1	ASHYLRNSILQN	1
1	APTTQRVFWDQS	1	1	LTKHLHYTNNKA	1				1	ASIQGGTTEVH*	1
1	AQQFLTPSPMSD	1	1	MARLSEADNKNL	1				1	ASIRMMA*KTMG	1
1	AQQLKTTPS*LS	1	1	MHENSNLLKLRV	1				1	ASPSWGKHGDSP	1
1	AQTLAQCLTQFC	1	1	MIVNRHFNTDSM	1				1	AT*NHATDMRSS	1
1	AQVGDRTEKNDY	1	1	MLPVATAW*GYL	1				1	ATEEWNYGFDSS	1
1	ARDAYSMTKMMQ	1	1	MSSGKHDHRHSV	1				1	ATFMTLRGHAQ*	1
1	ARQFTMHWHDVW	1	1	MTMQHMSKHTNN	1				1	ATHTAWPPRTNM	1
1	ASDYSYVELLYS	1	1	MTNTAYHIHFEV	1				1	ATIVRHQSLLNN	1
1	ASRQCTDGTTAW	1	1	MWDQQHYSRHRH	1				1	ATMVIKETVSSW	1
1	ASSASQN*ILPN	1	1	MWSMDMAAYEFE	1				1	ATVRQPLDGEAT	1
1	ASSHLPYILDHR	1	1	NALPSNHVNRIE	1				1	ATYTQEPAIKDH	1
1	ASTGWITTSYKR	1	1	NDDSHFLVPHIR	1				1	AVACAECYIVSN	1
1	ASTNIRYIPLSI	1	1	NDDYGRTSTIRL	1				1	AVSLHMRTFPIS	1
1	ASTYPSIYLNLT	1	1	NIGHFHEWNHRD	1				1	AVSMGRTTH*TM	1
1	ATDGQRDHSTDM	1	1	NILSQIRNMTLR	1				1	AVSSTSSAFPDI	1
1	ATDLFD*ITRFY	1	1	NLLPHTWRTHSH	1				1	AVYGTVRSMPQR	1
1	ATILPDDLMSE*	1	1	NLSHTHAHWPLT	1				1	AWFPKGSHMRPD	1
1	ATLKSAFVS*LK	1	1	NMHDVLHAYLHP	1				1	AWGLTKYRMLDA	1
1	ATLMRPIGSEAT	1	1	NMTIVTHDKTLA	1				1	AWHP*TDLTPMP	1
1	ATMTPTLNDKG*	1	1	NPHKHPLHIPVF	1				1	AWQSNH*ARLYT	1
1	ATPQRSSSWLAP	1	1	NTHPHSKPYLHY	1				1	AWSKPLSEAHTV	1
1	ATRTISTTLPSI	1	1	NVDHWWTHLNLN	1				1	AYK*EYENVWRP	1
1	ATVVKFNSAQLF	1	1	NVHRLVPRATLQ	1				1	AYTYSFTSTAVI	1
1	AVFQ*MSTCSME	1	1	NWSYYFTHGHDG	1				1	CDHVTSQKSFMH	1
1	AVHLGQNKMTQH	1	1	NYHWHRLPNKTE	1				1	CESCASDFLGSK	1
1	AVPVETLLTKTL	1	1	NYHWTPFQAHYS	1				1	CIMVNCPPAYAT	1
1	AVSIQGTSLTFP	1	1	NYWFHPHDGYDH	1				1	CLGWHSEEWMKR	1
1	AVT*DVKIMPSR	1	1	QPRETSMESWPD	1				1	CNLAGDIDKVRW	1
1	AWPTSPSVEWMR	1	1	QRTLWHDHSGQY	1				1	CNTQASLLWTNK	1
1	AYIHTHRPPVHT	1	1	QSHAHAYSHSMS	1				1	CPACYLVQHLQY	1
1	AYKHVLLPPNPM	1	1	QSSRIYTVYNVF	1				1	CPGVTKMAPTG*	1
1	AYLCHLTSLSKC	1	1	QTVQ*AYTWTHI	1				1	CTLPPCMFPYRF	1
1	AYMNLQGMAFER	1	1	RADLHLHYPHYF	1				1	DAMTIHTLTNLG	1
1	AYPPGLRNGQPS	1	1	RHMNHWSHIHTH	1				1	DDLESTRDINTP	1
1	AYTINGKANRPY	1	1	RMQYHYWEHAHL	1				1	DDLFLSPASDYI	1
1	AYWRYDVITHKH	1	1	SDPPVDLIPGSR	1				1	DEYLYTWTHD*I	1
1	CAGDWAPTNLCL	1	1	SETLGSI*RPQA	1				1	DF*TMRSVARPH	1
1	CGKDKHGMVLVV	1	1	SGTHYAIHPKHG	1				1	DFVHVIHAEKGR	1
1	CMTKLHRPPSLL	1	1	SHIQTYTSRIFT	1				1	DGHLWMNK*MRP	1
1	CPHTPTWHELDD	1	1	SHIQTYTSRSFT	1				1	DGPTHTLHIHTF	1
1	CPPRMSEHSASG	1	1	SHNWYPPHLHTP	1				1	DGTHGPAH*VNY	1
1	CPRNLSDAYPCY	1	1	SIEVHPILHARY	1				1	DHALYSHWVHSA	1
1	CWASVQGSPGPS	1	1	SILGLVTGSTDW	1				1	DHFKLPHLHLQV	1
1	DALVPF*LPRTL	1	1	SILSWNSTPRDG	1				1	DHRSTITPSLHP	1
1	DANNSNTTSIRG	1	1	SIVFDRPKTPQV	1				1	DHSLPFHNYNLF	1
1	DAPFLCLL*YS*	1	1	SLGIHNHRHTLT	1				1	DHVHVYPFNSQ*	1
1	DAQLHWSWFAGQ	1	1	SLSEKLSSARLL	1				1	DIHTLSSYNTAR	1
1	DASSQHQPHRLA	1	1	SLWDWHVHSSTD	1				1	DKNMQTLNNH*L	1
1	DATIKKFVTRQE	1	1	SMTKAMQTIHTR	1				1	DLDHTNKWDLWT	1
1	DDHANKMEASET	1	1	SNNNYMMRHTNQ	1				1	DLFLTFHELRNR	1
1	DDILHPTSPLDR	1	1	SPKQHTFPHLNW	1				1	DLLPKQMWPKPS	1
1	DDILQPTNLATS	1	1	SPWHYPTDLHLH	1				1	DLNRPE*TTPMT	1
1	DDIQTPYQLRVH	1	1	SQHWLPHEHPRT	1				1	DLPRLVVRVTHA	1
1	DDSVFPSFDNVI	1	1	SQSWL*IHTHAG	1				1	DLQIPHLHDWYN	1
1	DETLLQSRYPNI	1	1	SRLTERITLPTL	1				1	DLSHNLHPAIDA	1
1	DFRVNMNMPSSE	1	1	STTLHWTWHAHY	1				1	DLYTVTTERRPS	1
1	DFTPPSASLIGK	1	1	STWMTHSHPHMF	1				1	DMRPRGTSWWTL	1
1	DGINSQYAQHRK	1	1	SVKLTQWSTAFA	1				1	DNAGMKYLFVSS	1
1	DGYRHDFRAMAK	1	1	SVPSLKTWEQQQ	1				1	DNLHLSFSDTNR	1
1	DHLHKAHRTYLN	1	1	SWDSRALSPRYP	1				1	DNTLALSTAAAI	1
1	DHMEPPTAAFKV	1	1	TFSLELHSLLNH	1				1	DPDQNGLCLEWP	1
1	DHTSKRFSNSGI	1	1	TFSMRTLHPDR*	1				1	DPPTHSLWPFTL	1
1	DHTTVNDSASKQ	1	1	TFTNMMRAGFTT	1				1	DPQNEWHMRQNP	1
1	DHVHVYPFNSQ*	1	1	THLPHPIFTKSP	1				1	DQAWRASARILF	1
1	DHYKLQMYMPRR	1	1	THNHRMQSLVSA	1				1	DRALYGPTVIDH	1
1	DHYTTSSTFRTA	1	1	TKYHQHMHQMYP	1				1	DSAYTHPRGPGL	1
1	DIALSRGKFEVA	1	1	TPLTVHGLPELT	1				1	DSILLRDYGL*E	1
1	DIFSSAELRTRP	1	1	TVAPNSHRMSAW	1				1	DSLPHSHNVKPS	1
1	DILHVHPLPHKL	1	1	TWPHTHENT*RK	1				1	DSPSPLTQPGRR	1
1	DIRHMTKALSFS	1	1	TYKQTPAPLASI	1				1	DSPSPLTQPGWR	1
1	DITQFRYMGAYK	1	1	VFNKLPVYTDKH	1				1	DSSHSHLYFPKM	1
1	DKHNSLKTMTWA	1	1	VGANWSSYHVLD	1				1	DSSKVTL*VYAA	1
1	DKIPRTTNPTAT	1	1	VGCVATRVHSHC	1				1	DT*KTFLNRGVA	1
1	DLFT*ILSTKRE	1	1	VGYPVPKDANPF	1				1	DTENTVHLPRGT	1
1	DLHPHWQPANPS	1	1	VHAPFPFWTHRD	1				1	DTGALTSAKSLS	1
1	DLNAIPPCALHR	1	1	VHLQAGRLMNPK	1				1	DTLDMNYI*NTP	1
1	DLNFLNFSHTIA	1	1	VTKWQT*MDGMA	1				1	DTQDILLIYGEY	1
1	DLNSGKVLDDH*	1	1	WAYPATIKISQR	1				1	DTSSWFHSHSHL	1
1	DLRPSMGAQ*IL	1	1	WHAHPNNDLVER	1				1	DTTMVTPVARRV	1
1	DLSQGLMHVMRI	1	1	WHIPYLLWERSL	1				1	DTYLYYRQDHDA	1
1	DLTGPGYIQVNI	1	1	WHVHY*DYQQNL	1				1	DV*KLALIQGLP	1
1	DM*STLTRSSQH	1	1	WLTKTPL*GLQR	1				1	DVGSHKPEFHWR	1
1	DMEYPSGSMWKF	1	1	WPHQYHSHRDDL	1				1	DVIPSPSPATWK	1
1	DMPSPQLRDYTW	1	1	WPNTWHWHGIGP	1				1	DVK*TMGTMLAI	1
1	DNEMIWLSERFT	1	1	WPSPLAHSSDHR	1				1	DWDPPLVDTRRW	1
1	DNFPNAFLANTY	1	1	WPTSWHASVIWH	1				1	DYMPPSSDQPSF	1
1	DP*DIVYRIGKF	1	1	WPVPRHMHKTEF	1				1	EAERQTVLPTSN	1
1	DPHSHMCGISC*	1	1	WTP*IYQVHWTH	1				1	EALG*NMPNSKR	1
1	DPTVNQMESRPP	1	1	WVHSHMPQWTPS	1				1	EANWDKMYLTVL	1
1	DQGTMALPKGSW	1	1	WWMDPRWNLQTR	1				1	EAPSKVKWLPYY	1
1	DQRPTPILIYVP	1	1	WYSRSDNSIQIG	1				1	EASRPVPLTSTI	1
1	DRAASLPSLLDT	1	1	YAGRAHLHPHSN	1				1	EDQWSRYIKAID	1
1	DRLPSYNTTLVN	1	1	YERT*LIHNLWR	1				1	EDTWQGWPETRR	1
1	DRPYFLNTIRTI	1	1	YESHEWSFNHYV	1				1	EGDTRPTFKVP*	1
1	DRT*VVEVKNSY	1	1	YH*KLYTTLHDV	1				1	EGKPNSAIPRSF	1
1	DSDWKTFGGWPS	1	1	YPYHSHWHDGQL	1				1	EGMTNFDSAMNT	1
1	DSIRFESVLG*A	1	1	YQLHYHWNVESE	1				1	EHFVNSPTSGTT	1
1	DSIRFESVSG*A	1	1	YS*TLQNMLKNV	1				1	EHTKRISNYVHY	1
1	DSKHTDPIPTYH	1	1	YTNYPHEHPISF	1				1	EIDSLSGDMLMP	1
1	DSLHRQIWLNVL	1	1	YTYHSYHMHVVP	1				1	ELAQPLFSIQSH	1
1	DSLPVATHVDSV	1	1	YWPVYANSHTHR	1				1	ELEFKHDNRPAW	1
1	DSPMCPHCERWK	1	1	YWPWNYHASTTY	1				1	ELKAPYFTIGPP	1
1	DSTTGTISRTSN	1	1	YWSEPHSN*KYA	1				1	ELLRSRPSNPAV	1
1	DSYNLMPLPM*D	1	1	YWSNTMRIANAT	1				1	ELVPLYTYTTTV	1
1	DTAVLVDESKPD	1	1	YYNTHYHPPMMV	1				1	EMSSGDQRTRAV	1
1	DTLLYLHSHMFT	1							1	EMVLLPHPVEAH	1
1	DTLTPLRLRTAI	1							1	ENKDVWFVSKEF	1
1	DTMWHFNPKPEP	1							1	ENQVHDTLKERK	1
1	DTNTSPAGSAHY	1							1	EP*STNSVDKGH	1
1	DTPGHLLPLPNV	1							1	EPNVARSIPMHA	1
1	DTPGW*ISASGR	1							1	EPPSPDSVDQMA	1
1	DTQYMGIRELYT	1							1	EPTRLNKGSSYN	1
1	DTSISIMSIAAR	1							1	EQLQIISKDMSP	1
1	DTSNMHRGTMSR	1							1	EQPIYFLPRSVQ	1
1	DTSSWFHSHSHL	1							1	ERLSATAVQYAV	1
1	DVGSHKPEFHWR	1							1	ESACGRAVCLSR	1
1	DVPLSRAHLGTE	1							1	ESAQRKPEFVLK	1
1	DVSLATSQMAFP	1							1	ESICSENSHQQR	1
1	DWDRNDVMRSPL	1							1	ESKVLVSLDLHD	1
1	DWRFPTYNFPGS	1							1	ESRNEYASNHYP	1
1	DWRTAWSRNSWE	1							1	ETLLQSIPKNN*	1
1	DWSNVALK*NKP	1							1	EVGVQKLDTAQM	1
1	DYALKCQRPGCS	1							1	EVNAP*ENQRMG	1
1	DYSPSFA*TWLR	1							1	EVQLRNGTYMRL	1
1	E*IIVSTNHQPC	1							1	EWANGHASDRAY	1
1	EALTLIDLASFN	1							1	EWIP*GSRSSDS	1
1	EAPADSVEKQVV	1							1	EWSGLFPSSLPD	1
1	EASFTQYAKRDS	1							1	EWVTANPGNKPH	1
1	EDTQATFPHWQI	1							1	EYVTSRADLKYK	1
1	EE*TVADRTVLI	1							1	FAGTKLHPDEPQ	1
1	EFSLHP*TVMYL	1							1	FEPPTISSWGFI	1
1	EGSTSRIHRMWK	1							1	FERDRLQGLR*T	1
1	EGYEAQRSMPTI	1							1	FESLYARPLDPT	1
1	EHDAFEPLASTT	1							1	FEWGPLSLP*KH	1
1	EHKPLEGQKMHL	1							1	FGGSTLTK*GDL	1
1	EKLNALHAPRPQ	1							1	FGSPDSDKPRSH	1
1	ELI*ALTRWPPR	1							1	FHPATPGLLEQP	1
1	ELIRWSYKYMQY	1							1	FHRHSTHPYHGT	1
1	ELLGTYEL*SNT	1							1	FHWHSFNYMRTY	1
1	ELPHFKNRVKFM	1							1	FKEITWQPRASA	1
1	ELSAQDSLNR*N	1							1	FKEST*NTHGHF	1
1	EMLDRQSIMGRT	1							1	FKIKDMY*TGTG	1
1	EMTLANPVKRSP	1							1	FKTPLILEDHLL	1
1	EMTLTKIARHTD	1							1	FLPNVWPLNNYS	1
1	EMYQYEHPTDVT	1							1	FLSAMNSNHPQ*	1
1	ENLMLEKRVVPF	1							1	FLSNSGSRDCRL	1
1	EPDNKLM*KNLI	1							1	FLTNKPTQPVEY	1
1	EPEP*FREQITM	1							1	FLVDTSNALTAP	1
1	EPHNSLSNNSTG	1							1	FMCSHLSQSCKH	1
1	EPHQYQHNNDTS	1							1	FNHKLATTSEQD	1
1	EPNRLPPTMLNW	1							1	FNITVRKAEVVP	1
1	EPSVDQPMWTMK	1							1	FNLPLQIPNHSN	1
1	EPYIHATHI*KK	1							1	FNLRHAYTTAIS	1
1	ERINTHFRIPPT	1							1	FNPNVDMAYRKT	1
1	ERTTTLSYSALH	1							1	FNRWNVVTHINT	1
1	ESDSAWLNSWVS	1							1	FNTSDYYFRDLV	1
1	ESSGPDNR*EAV	1							1	FPISEGMHGVDP	1
1	ESSHVHSF*VHW	1							1	FPLRWQLHKYYN	1
1	ESTTMREVSWV*	1							1	FPMRAWELQTFL	1
1	ESYLPGDGMKLR	1							1	FPPDSPIYSASP	1
1	ETAIHDTRIQLE	1							1	FPTSGAENSYLK	1
1	ETERHLLSLYVE	1							1	FPYIYLNHTPKR	1
1	ETHMKSGPTWRV	1							1	FQMQNVLKL*SV	1
1	ETPHWAKGMKAY	1							1	FQRAAGAFYGDC	1
1	ETRQFSLSIMPT	1							1	FRAYDRDLGFMP	1
1	EVAIVNMELPSY	1							1	FSMAAQSYKPIW	1
1	EVQGDINYCRLA	1							1	FSSATSNITPLL	1
1	EWMTTGIRSISE	1							1	FTGDRWFRLASH	1
1	EWNIARNDWHTP	1							1	FTHFNHRELSKL	1
1	EWSDHYRE*RDT	1							1	FTHNDLHIRYST	1
1	EYLSLESPQRTQ	1							1	FTNDLMPPTYDH	1
1	EYSKTDFLTQPD	1							1	FTTSDEHAQFAN	1
1	FAHKFNREPPPG	1							1	FVHELPTKVPRL	1
1	FALSTNRLMEMK	1							1	FWSIEQSEAKET	1
1	FALV*TNVYAFQ	1							1	FYTAQATTPSKR	1
1	FAPTDTAPADSR	1							1	G*DSTSEAMRYT	1
1	FDLHSSTNHTTL	1							1	GAQHLIPASMMF	1
1	FDPFDHPICTSC	1							1	GATANVYTTQSG	1
1	FDTYEKTDYYII	1							1	GDDMVTK*RTGH	1
1	FEFPLDCIAREL	1							1	GDTAPTVNRLRM	1
1	FEHSYKYTQDHT	1							1	GDTNLYRKPSPS	1
1	FGTTVANTGVSI	1							1	GEGPDFDHG*EK	1
1	FHLRSAPGATFY	1							1	GEHNYLSGGINY	1
1	FHNHGISKEGFY	1							1	GELLLLLMH*PD	1
1	FHRHSTHPYHGT	1							1	GEPKTLSPNHMN	1
1	FHSIRLDQTMKR	1							1	GESHYTRAEMTP	1
1	FHWHSFNYMRTY	1							1	GFGTWAINAKRL	1
1	FHWSWSM*SAAT	1							1	GFIRTTTWMASF	1
1	FIMRSHEVTP*M	1							1	GFSDNHTVSKLW	1
1	FIPAQLHFHWRS	1							1	GGKLWWEHEPTD	1
1	FIQKANNYAAVS	1							1	GGTQFPSPNTRK	1
1	FITKNKVRVADQ	1							1	GHPHNRLHSGFV	1
1	FLNPGTRMYLIH	1							1	GHTLKGLDMLSP	1
1	FNTHFKYQRSAG	1							1	GIYHNHSWTFRH	1
1	FNVLKAANILLT	1							1	GKEPACNSQLSM	1
1	FPHVDACHFKTS	1							1	GKMSSPMEPDGT	1
1	FPIDLPRNTT*N	1							1	GLFVNLPRRMSA	1
1	FPLPDRSELGNS	1							1	GLMSKWFKTTPY	1
1	FPNSPNLHRPNW	1							1	GLQKHTGIPLQL	1
1	FPQDVMRADTMF	1							1	GLQYNATFKHPW	1
1	FPQHKLWAFHTH	1							1	GLTLAQMIAATH	1
1	FPQVCGSMAEPH	1							1	GLYPHSHQWSQL	1
1	FPTAAV*GSFSM	1							1	GNLSPIKP*VNL	1
1	FPVVTTVRQDHS	1							1	GNPFNSSYELVN	1
1	FQAHRSPVHSDM	1							1	GNSHCTHKTTVP	1
1	FQELCAP*DPRL	1							1	GPEIPILNWLGR	1
1	FQKPHIHPYLMT	1							1	GPFYHLTNTYIL	1
1	FRPAPHIENGSF	1							1	GPHSLSWLHPMV	1
1	FRSNPNSASELA	1							1	GPMDPPQRMYGE	1
1	FSKISQSTNLPG	1							1	GPRDAGIWHSLI	1
1	FSPSWPTHRALN	1							1	GPTLKPDPLWTH	1
1	FSTHG*AKVQYH	1							1	GPYGILGQDLNI	1
1	FSYNYVLDGSTI	1							1	GPYSMQKMLFRN	1
1	FTADTNFEMMMT	1							1	GQPINKRGGELT	1
1	FTGKFPYNYHTW	1							1	GRLMYLSDSYGI	1
1	FTSTHQHYTNLS	1							1	GRLTIPPMESYF	1
1	FTTAIIHKMKNA	1							1	GRVNIHSTDPWI	1
1	FTYQYVDSVPNN	1							1	GSASKQPKNILT	1
1	FWHGPTMKDKVQ	1							1	GSHSKLYNSVFA	1
1	FWPDTWKHTHRE	1							1	GSLGSKTQDAAA	1
1	G*KTLPETNGQW	1							1	GSVYHRHYHTSM	1
1	GA*KNQLFTAPP	1							1	GTPGSSHYADIR	1
1	GAACQGCLSSRA	1							1	GTQLTIPHERIG	1
1	GAGTPPDPITIS	1							1	GTRLND*MTELR	1
1	GAKYVLPSKATM	1							1	GTSNVKYPENVT	1
1	GANMKNADSVSH	1							1	GTVGHIMTAGDT	1
1	GCGQMGRLTMDA	1							1	GTYPGYTHSHVN	1
1	GDFNELTLRHYA	1							1	GWASMGQWYSNW	1
1	GDNKSIRPLIWS	1							1	GWGLEIERNKPP	1
1	GDPGTQRSLLVT	1							1	GWM*APPSIMSD	1
1	GDTFRLHTITGS	1							1	GWPHSFMVRNWF	1
1	GECLHNRDCVMN	1							1	GWQEFPKS*MLS	1
1	GETRQIYE*VSW	1							1	GWSRTHCPLVPY	1
1	GFSNVIASKLVV	1							1	GYEFYLSRWTSY	1
1	GGFINITDRPLK	1							1	GYHT*EPLPTYL	1
1	GGLPRAKPIYHL	1							1	GYLHRGTGQWHP	1
1	GGVTG*SIRTEV	1							1	GYLRQPAVAKPS	1
1	GGYHQ*RPELPL	1							1	GYPDTMFWTTIY	1
1	GHAPNSTLIEYY	1							1	GYS*VTYQRSSI	1
1	GHGNFQRLTLAL	1							1	GYWPASSLPHDD	1
1	GHPHNRLHSGFV	1							1	H*GYHARFHRKP	1
1	GHQPTKYYVSFT	1							1	H*MRVDHNMVMV	1
1	GHSLKGPQMVSS	1							1	HAACDTLHWHSL	1
1	GIFDNEWAPDN*	1							1	HAANSTLKWWYL	1
1	GIMMLRTSTNVS	1							1	HAHLLITHGHQE	1
1	GISVSKQIVDDR	1							1	HAHRPHILSVQY	1
1	GIYHNHSWTFRH	1							1	HAIPYLYEPTFD	1
1	GKCHVMQRFTMY	1							1	HASVTQQFLSVM	1
1	GKLRMD*LNPSI	1							1	HASYAQMMGLYE	1
1	GKMMCRTLCTSD	1							1	HDDHIDARIPN*	1
1	GLDPRFALMMIN	1							1	HDFPTNNPDYKY	1
1	GLEIW*ADHNKQ	1							1	HDHEFWTK*RYN	1
1	GLLTITNARGLQ	1							1	HDILSWSPPPKL	1
1	GLSDMNWIAM*N	1							1	HDPYLRDDGRHW	1
1	GLVSTKQQGSNW	1							1	HDSLQTSTMDPW	1
1	GMAYESGRYL*T	1							1	HDSWMKPRISPE	1
1	GMRYKDVINKAT	1							1	HDTRAILLWTID	1
1	GMTMYVR*TGPQ	1							1	HEALSHKPLDRM	1
1	GNDLEMSRTQLS	1							1	HENRNLPVKGPS	1
1	GNIRVTESTDGL	1							1	HEPVDQMLEIPV	1
1	GPDWFIQREMRD	1							1	HF*TQRFMTLVR	1
1	GPIHRYMLDPSG	1							1	HFELTTAYALSP	1
1	GPKACRSYISHM	1							1	HFMHIHAAYTLA	1
1	GPNEHWHNKTKV	1							1	HFQ*ALWTLLSS	1
1	GPNQKNKTSLIN	1							1	HFSENRPPAVLF	1
1	GPSLEEYMPLAR	1							1	HFVGKHISTHTQ	1
1	GPTMHPLFEKAS	1							1	HGAFTQQYLLYQ	1
1	GQKLTQAM*VNS	1							1	HGPTSRSHLLHL	1
1	GQLATLLRMISY	1							1	HGWFRTELGWPP	1
1	GQPGLKW*AATQ	1							1	HIAWKANLMLMN	1
1	GQSNLIDHVPLA	1							1	HIHAIMKYTANT	1
1	GQTDSSRQLQDT	1							1	HILVSGKQMLWV	1
1	GQYPPFHTTSTW	1							1	HINNPVQTHRLP	1
1	GRLFNRLPMGPD	1							1	HIPHDRYAHKVQ	1
1	GRLSSYTYKLLE	1							1	HIPSTATQSFNH	1
1	GRMATSNHNYTL	1							1	HISNRNHSLILH	1
1	GSDGLMGLYSWP	1							1	HISPMYGEWENS	1
1	GSFESHPT*FLT	1							1	HKTNLTTIEYSN	1
1	GSHTYSPVNIGY	1							1	HKTWVLSVDSHY	1
1	GSILMH*EDHLL	1							1	HKVNATHGVHLR	1
1	GSLTEQNGSTTP	1							1	HLALNFTFAAHR	1
1	GSNLLNGRHTMN	1							1	HLGLYKSWQPSD	1
1	GSNNSFNTSELP	1							1	HLHGKTYWYNSH	1
1	GSQPSSWIAAAK	1							1	HLHNRWHQMTYP	1
1	GSRETPKVLLNG	1							1	HLHQTKLPVLVH	1
1	GSVSTEYSKVYI	1							1	HLIHQ*ASRQLL	1
1	GTASLQGTRPNS	1							1	HLKIIDPSTHRQ	1
1	GTIQVITHNMRP	1							1	HLRQHDQGFE*L	1
1	GTITSYWLNLSH	1							1	HLSQNIGHYHYY	1
1	GTKNLALVSIAD	1							1	HLSWNHAIRHPP	1
1	GTLYPA*AVDAM	1							1	HLTQACHTCPPW	1
1	GTNFEVIDTWNN	1							1	HLTYTNHWNNFG	1
1	GTPLTRH*TNRI	1							1	HLYHLASH*IMT	1
1	GTTEGQLTIDPS	1							1	HLYVREHPRHE*	1
1	GTTYANSLPLAP	1							1	HMHSKMVEKGMY	1
1	GTWGRLQRTQCQ	1							1	HMMVHTSTSERQ	1
1	GTYEVIENTASG	1							1	HMPGMQESWYGV	1
1	GTYSYTGLQQSG	1							1	HMSLTSTSQNAN	1
1	GVPNMEWGTSEP	1							1	HMTSLDATSPKV	1
1	GVPTWLH*HNSS	1							1	HNAHKLATMHVH	1
1	GVQCDSMRP*TP	1							1	HNHRNWYSHLPL	1
1	GVTLHGRA*VGG	1							1	HNNNDMTAVNTI	1
1	GVVMLYPPSMNS	1							1	HNPFYAHIPVSR	1
1	GWHTSISDCPTE	1							1	HNQANKTTIINS	1
1	GWYMSEYHGRIM	1							1	HNSTPSVAVAYH	1
1	GYGHQRWHNLIL	1							1	HNVRTHQWGTFI	1
1	GYHMWQGTHLRV	1							1	HNWVSLYHPHAG	1
1	GYHSAHQ*DTAL	1							1	HPASHDCPYAHN	1
1	GYSASSSTIPGK	1							1	HPDHWLLTTHIK	1
1	GYSNGWAQGIPT	1							1	HPIAHQHTSDIM	1
1	GYYSHEYSPH*H	1							1	HPMTHKHQTLHT	1
1	H*ATTTSTHSAT	1							1	HPRITHWHTYDD	1
1	H*AYHSTTPLFP	1							1	HPSLSLH*DSSL	1
1	H*GKAPLNGLIV	1							1	HPTQLLYHLQST	1
1	H*NERLSYVHMH	1							1	HPVSSHSS*TVH	1
1	H*RMNEMRLLDL	1							1	HQIWNP*ELNAR	1
1	H*VKPQTKYDQR	1							1	HQLANYPLDVAY	1
1	HAAARLTDHAQI	1							1	HQSQQSVTARTG	1
1	HAARDTLHWHSL	1							1	HQWPRSSHLH*T	1
1	HAFTHYQLRHKP	1							1	HQYYFSDARLRF	1
1	HAHYTRGWPELK	1							1	HRFMISYAPWAS	1
1	HALDRYPLSWRK	1							1	HRHTYELFVNQL	1
1	HANPFPTLTYN*	1							1	HRIPYWYHIHGT	1
1	HANPHYTVHAGT	1							1	HRNHTHSTPSLS	1
1	HAQMPAHETVKS	1							1	HRVDQVNSLASK	1
1	HARSFDDVNVDT	1							1	HSAYHNKIEHNS	1
1	HATCYNGCGKEI	1							1	HSFHTNTSLPYG	1
1	HATNHLHPHFIS	1							1	HSFKALWHSSHR	1
1	HCPGNARHTRTD	1							1	HSHLSHKYSPSF	1
1	HDKPSAPPRKTY	1							1	HSHMH*IRHNRD	1
1	HDLADLAGNKRR	1							1	HSHTHSMDWIAF	1
1	HDLELLTHSGWT	1							1	HSIAAISSSKLS	1
1	HDPYTFLPAQFY	1							1	HSIWGSNETSMI	1
1	HDQLT*SHTITM	1							1	HSLTGSPNNTPY	1
1	HDSQHPGSSARR	1							1	HSLVKT*LPAEP	1
1	HDTLFTYTFHRT	1							1	HSMTRLHTADKV	1
1	HDWQWLLHYA*G	1							1	HSSVHGTHQWHT	1
1	HEDVKWRRV*TT	1							1	HSTHTHNSTMRS	1
1	HELSSYSPYITW	1							1	HSTSRVQPMVP*	1
1	HEPYHRQHAYTF	1							1	HSVMLVGRHIQT	1
1	HERSEPCVIPKQ	1							1	HSYLNWMSKYAP	1
1	HFGPTMP*TNDP	1							1	HTHSYQGIIHEH	1
1	HFHKHNPTILQR	1							1	HTNLTTEPFPLT	1
1	HFMHIHAAYTLA	1							1	HTNWFHPPRVQQ	1
1	HFSYLPEQ*AGK	1							1	HTPHKTLPYMPM	1
1	HFYHFVTQDHQM	1							1	HTPVNHFHLLKG	1
1	HGVNPFTNMPHS	1							1	HTSYLTLLNSHS	1
1	HIHYDKFAMKLI	1							1	HTTKVLMELNKP	1
1	HIIDSSLTGTRV	1							1	HTYATHTQDAAN	1
1	HIRLPHNDNLPM	1							1	HVEHNVASKLKS	1
1	HISFTYH*NSTP	1							1	HVFHWHSNTQDA	1
1	HISNRNHSLILH	1							1	HVHIWMSTPDTL	1
1	HIYYTLDFRSPY	1							1	HVHWHSYEAWLS	1
1	HKPHIEVNNQRL	1							1	HVYHSHIMASEY	1
1	HKSLLQLITPLN	1							1	HVYIEWSHNVPD	1
1	HKSPCIQPTCIM	1							1	HVYKHGWLTQYF	1
1	HLAFHGLNFTTT	1							1	HWHVKIHSTPAF	1
1	HLAPMRHDNPPP	1							1	HWRHSNHMPPAK	1
1	HLDKTE*KLSRQ	1							1	HWWHATTW*TQT	1
1	HLEMTRGHWSSP	1							1	HYHKTWHPETVT	1
1	HLFLPPLIPLVT	1							1	HYHRPHMHKVTA	1
1	HLG*AVCKRTHG	1							1	HYHRTFPGHLYL	1
1	HLHA*ANSVHGR	1							1	HYHWTPFQAHYS	1
1	HLHAWNYRGTSY	1							1	HYIEESRPHSCQ	1
1	HLHLYTTAQEQP	1							1	HYL*ASHQFTRL	1
1	HLHQNGNH*EYP	1							1	HYPTPTVLFLQR	1
1	HLHTNATPRILL	1							1	HYRSHDGMSISY	1
1	HLHYYMMSHQYL	1							1	HYTLLHTFTPST	1
1	HLMSLVPMKSRN	1							1	HYWTDEKREGDI	1
1	HLNAVARLDNSK	1							1	HYYDPTGMYRNP	1
1	HLNK*AAKMYNL	1							1	IADP*TRYYRVQ	1
1	HLNVPQPTAYPL	1							1	IAIHIHP*NSGS	1
1	HLQSIKGFVRIP	1							1	IAKRTALSIAHM	1
1	HLSNYGWNANSH	1							1	IAM*TKYLEREV	1
1	HLVHTIPH*TMY	1							1	IAPVPWTAWSFA	1
1	HLWLPRQVTSSE	1							1	IDGDFIATEKTQ	1
1	HLWSSTLVLPGN	1							1	IDHPRSIAPPLN	1
1	HLYHLASH*IMT	1							1	IEAFTSNTKSRT	1
1	HLYHMPLAHYIE	1							1	IESRMVTRWAQY	1
1	HMSIHYHTSNDH	1							1	IGLRTVSYLSTT	1
1	HMSLTSTSQNAN	1							1	IHGTSNL*ATPM	1
1	HMTSLDATSPKV	1							1	IHRSKVPLVNWS	1
1	HMVHSAMGAHTH	1							1	IHSDSTSTNEGK	1
1	HNASEDYDPPRL	1							1	IHYYHVVEKGPN	1
1	HNFKSSHT*NGQ	1							1	IIHNSLHSLSGK	1
1	HNHLWTHLPDRK	1							1	IKMLWASSSTKP	1
1	HNKVLLHTPKLW	1							1	IKYPWEHPHLVV	1
1	HNLKAPT*TKAA	1							1	ILEVFPRVV*AG	1
1	HNMLLSQPTLIL	1							1	ILGQGFSRAAYY	1
1	HNNSSYAFALFT	1							1	ILMGDASTLRAN	1
1	HNSLLNMWNDFS	1							1	ILPSSLKPSKTM	1
1	HNSTSWKTHYMV	1							1	ILPVSA*NQQN*	1
1	HNTLNRWW*KIP	1							1	ILQNGVLTRAAH	1
1	HNWVSLYHPHAG	1							1	ILRQVVLKP*MT	1
1	HPDRHTHDYALT	1							1	IMTVTRVGHTEW	1
1	HPFGYTRYQLCN	1							1	INPISLSNMQRL	1
1	HPGLNPLLNNTR	1							1	INPMDNKVLEVE	1
1	HPGMDSGRERQP	1							1	INSTLSRSVEG*	1
1	HPHIVKHPSVLT	1							1	INTASAT*LNWL	1
1	HPIAHQHTSDIM	1							1	IPHSGSPSGNYI	1
1	HPIT*VTRHFHG	1							1	IPRIHTGVQTSN	1
1	HPNEWMTWRESP	1							1	IQVVNSGEPRPT	1
1	HPNKVPTGTHIP	1							1	IRHEPLMHNALH	1
1	HPNLPNAHWYNS	1							1	ISEVTKSMGTPE	1
1	HPRANNDMTGQV	1							1	ISQPGPVRECLL	1
1	HPTYAPSR*TTN	1							1	ISSKHGTHLLYL	1
1	HQLANYPLDVAY	1							1	IT*VTTVEKHYT	1
1	HQLIAYAVLPSD	1							1	ITHSHSSGIHKH	1
1	HQMFNWYSAMYH	1							1	ITKPHYVAHPWH	1
1	HQNSHFHWLTPL	1							1	ITTRTNMHTLLQ	1
1	HQQYSWPTVTSR	1							1	IV*NPGMPSFEA	1
1	HQTDLLLHSPVK	1							1	IVPNSIMPHAEV	1
1	HQWHLQELTPLV	1							1	IVTPSWFL*MHS	1
1	HQYVKLEVFLSG	1							1	IVYVPTTDSVVP	1
1	HSAHEMRMSTQG	1							1	IYFEQLDERLPK	1
1	HSAVHMHLDSKM	1							1	IYLR*ASQAINT	1
1	HSFSNPMWEQSL	1							1	IYPSYNHPDPQS	1
1	HSHGTAPWRAMH	1							1	IYTWAPQSNRMS	1
1	HSHPRTESVLVR	1							1	IYWPADLWTKRI	1
1	HSHSNCHPSKKS	1							1	KAMQSLMSHSLM	1
1	HSHTHSMDWIAF	1							1	KDSYSKDTLTGH	1
1	HSLGHKMIQHVY	1							1	KFHDSALDITVQ	1
1	HSLHVHEFG*QN	1							1	KHLSSPTSGLSN	1
1	HSLSIFPTPMIK	1							1	KHTNMGFETLGN	1
1	HSLSLIHSEPLM	1							1	KIMTAFQTPSF*	1
1	HSPGNPSNMRKP	1							1	KISTPL*EQKLN	1
1	HSPMSWK*IEMK	1							1	KITTDFEYRVT*	1
1	HSRHGGPSMRTL	1							1	KLSNMHPKMYHQ	1
1	HSRLILHPVI*N	1							1	KMDK*NDVPLET	1
1	HSRPPDVETSYV	1							1	KMNAHTGYPESG	1
1	HSSLHWYSSWMP	1							1	KMPDV*NDRQAS	1
1	HSYPERTMKVHP	1							1	KMVFAYQNEMKS	1
1	HTFPRFLNWPEA	1							1	KNMPNEYFQARW	1
1	HTHFHSDHMMII	1							1	KPGMISDSLAVH	1
1	HTHNLNPWELTL	1							1	KPLMEYYPLMNE	1
1	HTINSVVCRNCK	1							1	KPPVLLDTLQRA	1
1	HTMAPTFHRTLH	1							1	KPVPQIHLTQIT	1
1	HTNLRNPLST*A	1							1	KQVDGRAPSNGV	1
1	HTNWFHPPRVQQ	1							1	KSNSEWPMILLR	1
1	HTPGGSSATHGY	1							1	KSSLSYIGTG*S	1
1	HTQNAHKPKLHN	1							1	KSTLALNGSYLR	1
1	HTQVADA*MTWH	1							1	KTFCPTNTAGLG	1
1	HTRLSHSWQLSS	1							1	KTLAPPKVIEAL	1
1	HTRTWSHTMEGK	1							1	KTTTTDRMKDLL	1
1	HTSRTDFRILGL	1							1	KTTTYWLTKTLQ	1
1	HTTDPLLIID*I	1							1	KVHAEVKSNTWS	1
1	HTTLHT*MRPSS	1							1	KVHLLLPEEYAF	1
1	HTVSHPYPSGQE	1							1	KVLLSSSSGMSE	1
1	HTVSSNPIELNY	1							1	KVLSVRNTPAPN	1
1	HTWMMSYKDDLS	1							1	KVPLNHLLRLNL	1
1	HTWYWRFATATL	1							1	KYLQISAARNLQ	1
1	HTYYLTLNGHMR	1							1	L*LPLDLKNAVM	1
1	HVAASNNSALPG	1							1	L*LPVSPCNHMP	1
1	HVFKQMSAVHTT	1							1	L*TSSAIHDPIP	1
1	HVHTDRSSF*RA	1							1	LAAVKPGWYSIR	1
1	HVHWHSYEAWLS	1							1	LAGCVSQGPVPC	1
1	HVMIKLHSNPLH	1							1	LALSFEGYTSTQ	1
1	HVPNTMIINVAR	1							1	LANTFHRHQLSL	1
1	HVPRTPHSLAEL	1							1	LATLENDRITMP	1
1	HVRPAFPQYAGN	1							1	LATSDRTTALL*	1
1	HVTIFNH*ELHT	1							1	LDGMSRTS*SWA	1
1	HVTLSAKDHASS	1							1	LDLTMHNVHQST	1
1	HVTMPLHKQKVH	1							1	LE*SLSFTFMHT	1
1	HVYHSHIMASEY	1							1	LEPQRKLPERIT	1
1	HWAVLHSPPSIV	1							1	LFLNRTPPEGNN	1
1	HWH*NHTRSYRP	1							1	LGFKSLD*TVHG	1
1	HWHTTLVHVTPL	1							1	LGLPFYPSDTEA	1
1	HWLGTTISVDGR	1							1	LGTPYDFTKWSL	1
1	HWLVPVTRAITW	1							1	LHKGTLFKLPTN	1
1	HWNERHAITLLN	1							1	LHPAR*TQALAW	1
1	HWWTSQPLSYDY	1							1	LHRSAFAYEWDH	1
1	HYAVEDPDLPFN	1							1	LIILDTTNSVNS	1
1	HYFTHVPGMLSY	1							1	LLAATFQKLKTS	1
1	HYGHVQNMIDPS	1							1	LLAMTKQLRTVK	1
1	HYHPLSLPMAL*	1							1	LLFEQESFMKKV	1
1	HYHRTFPGHLYL	1							1	LLNFGFEMPLLT	1
1	HYHSHKEPMHT*	1							1	LLNMRATSSPQP	1
1	HYHTPHKIFSMI	1							1	LLTRSNSSTAPQ	1
1	HYHWTPFQAHYS	1							1	LMS*AVYSYSSS	1
1	HYKMPHGMLAIA	1							1	LNANTAINHNFA	1
1	HYLKPHRGDEQG	1							1	LNHEMHSTAAGP	1
1	HYLNESAKNTPM	1							1	LNHNPHYDRTPN	1
1	HYTNEQGAS*NS	1							1	LNMDYHTHGPVR	1
1	IAASDVLPHEAP	1							1	LNPFLMDGAVNA	1
1	IAPWRSWNTITR	1							1	LNQTWWHYYAHI	1
1	IAPYTWGPRVNY	1							1	LNSATRTANMEK	1
1	IAQGSNNPTYYV	1							1	LNSGYVTRFP*T	1
1	IARNPDVGRSVD	1							1	LP*APKPHWENR	1
1	IASGPRHTYYDI	1							1	LPAVSGEAFITW	1
1	IATKPESLDPLI	1							1	LPFDTAR*KIRL	1
1	ICLYCMNSLQAL	1							1	LPG*GFMMKHLR	1
1	IDFKPPSSKHD*	1							1	LPHQLITRAYPL	1
1	IDPPYSRLDNP*	1							1	LPIMNPNAACAI	1
1	IDQIHTGTDKTH	1							1	LPITQITFPSLY	1
1	IDSGAKLMFDPR	1							1	LPIWTGKWSLER	1
1	IDSLEIDKYKHD	1							1	LPKITFDTLYAC	1
1	IDTTPLVNASSK	1							1	LPMLTSNSQTIS	1
1	IE*TPMRVTIDN	1							1	LPRVATGSAVPC	1
1	IESTPVIKLSHP	1							1	LPSKPS*STGGW	1
1	IESYRLLTQPFR	1							1	LPVVPSVSKYPP	1
1	IETHTRLSREMD	1							1	LPWTSRHPVTYK	1
1	IEYGSEMINTRS	1							1	LQLTAYYPHNHG	1
1	IFAMTNDARNWP	1							1	LQNDTKKPFTPP	1
1	IHIGLRIDPSIL	1							1	LQPLAKYRLTNL	1
1	IHTLDSKLKSSL	1							1	LQPPAHSLGKTM	1
1	IISMHPAVRFEV	1							1	LRVTLEHPQ*MD	1
1	IKYSAGMPNQSP	1							1	LRVVVPRLHDNF	1
1	ILHLRLWPAEEF	1							1	LSLDLIRSEMKW	1
1	ILHPPKSKPPHK	1							1	LSRNQIMNNNSH	1
1	ILMDHERIMVKN	1							1	LSSLHPFTE*VV	1
1	ILRVSTLPYPKW	1							1	LSW*LDIHRDHL	1
1	ILYYRSSSAMPP	1							1	LTARIGNLWWAV	1
1	IMLHQ*IFNMEN	1							1	LTDPDMN*TTAY	1
1	INAHPRNPMPML	1							1	LTF*NPIAWLTK	1
1	INHPKS*KIMTA	1							1	LTIHGNNNPPPQ	1
1	INMSNKGFTEPL	1							1	LTSAALKH*LYR	1
1	INMTSLMNRPTL	1							1	LTSIAKPGCNSD	1
1	INPLSMQ*MYSY	1							1	LTTVDVLF*SIS	1
1	INRLSLAPDTFH	1							1	LTYDEPDRCARA	1
1	IP*QGTVMSATY	1							1	LVFRTVPVTSNP	1
1	IPA*VPWRHAVK	1							1	LVSTNHLSQDES	1
1	IPHNHSMHINIQ	1							1	LYAF*LPRQLTI	1
1	IPPLD*IMNEYL	1							1	LYHQYQRIHQEQ	1
1	IPSSTVLKPLT*	1							1	LYSAMMVPRTVQ	1
1	IPWLDYVLEEAR	1							1	LYSPLNMMPSPI	1
1	IQAHPAATQNCP	1							1	M*QTHRFNYLGL	1
1	IQPVNVMDARNF	1							1	MAMNTVLSQT*Q	1
1	IQSNVDRPSRAL	1							1	MARLSEADNKNL	1
1	IQTIPSSKRMIL	1							1	MARTHTHVDHAK	1
1	IRAKPLIIS*IT	1							1	MATHKHKTPLHN	1
1	IRHMVPIAQSQR	1							1	MATRHTAGFMTK	1
1	IRTGYVTAWKAS	1							1	MAYAKVEKN*EQ	1
1	ISAPGISTLKTL	1							1	MD*EASMTLETL	1
1	ISISQYTLSRER	1							1	MDHKNPC*DTVG	1
1	ISNVPTQLVTRL	1							1	MDISTTFKTKVA	1
1	ISPRPAFYKTMH	1							1	MDSAIALNTLSD	1
1	ISVKAAHTHSAL	1							1	MEDTGDPNMEKQ	1
1	ITHD*GRTDMNF	1							1	MFGQPPGPGGDG	1
1	ITHQ*THILHLL	1							1	MFNSRWNSVLLS	1
1	ITREQPIAALNM	1							1	MGNPTPRN*LHE	1
1	ITSKTHENHTDP	1							1	MGPL*VQT*DQN	1
1	ITSTTRPDHTSM	1							1	MGYSLQRMTHWN	1
1	ITYPLFQRHPSL	1							1	MHSGYL*TMPHI	1
1	ITYRSLNAHSAW	1							1	MHTMPQTYLLYG	1
1	IVSRSIEDPTER	1							1	MKCQHNSKSWCS	1
1	IYPYHRSLTSV*	1							1	MKEPSRRHEMV*	1
1	IYSQPELTSRP*	1							1	MKVPNIEQQIPT	1
1	KAFNNSMLTLLT	1							1	ML*ANSNYSNLS	1
1	KANLKV*MTPAD	1							1	MLKFPLDTKVRS	1
1	KDFVASWRLGAN	1							1	MLPTRNANVNGT	1
1	KDNSLNNTGLPL	1							1	MNDWPSIMQGWS	1
1	KDVRSSPLWESA	1							1	MNEIENPSKHPL	1
1	KEPSYYVRAWPT	1							1	MNGQFNVMHSMN	1
1	KFERKFFHLTHY	1							1	MNI*NLRDTLMI	1
1	KFLLKNESPSQP	1							1	MNPS*KTAKQAV	1
1	KFMEFNQVNQSL	1							1	MPSWTAREYGTT	1
1	KHSMNTQAFRGA	1							1	MQQPIGRPIRIA	1
1	KIWSHPEIALWP	1							1	MRMPPPLQRLNV	1
1	KLCRDWCSTNTP	1							1	MSKGPLRMQYGT	1
1	KLFVLSNGATGS	1							1	MTCGTLPISCFM	1
1	KLISSLDKVLIP	1							1	MVN*EKLQRLAM	1
1	KLNTQFTIPVLG	1							1	MVSDTHRLILKP	1
1	KLPPAMVPRHND	1							1	MYHESSTHKPTG	1
1	KLSSYHNSDIKY	1							1	MYSSHAPHVHPP	1
1	KLSVNLMHESSG	1							1	N*THTVAYSPQR	1
1	KLTG*MEFGTVR	1							1	NACASLTDNVKF	1
1	KLTISKYADEIF	1							1	NAGSHMVIVNSP	1
1	KLYSSTMGKHPP	1							1	NAMEPAMERPVW	1
1	KMQAT*KWLELS	1							1	NAQFHRVDNTTP	1
1	KMST*GATSIPL	1							1	NAYPDRNAYIYY	1
1	KMTESWFILKPY	1							1	NAYSLYLQTL*G	1
1	KPASELPVLTTT	1							1	NCCMFDQAPVNN	1
1	KPDYSGAVATEK	1							1	NDDSHFLVPHIR	1
1	KPGDRLLTTFDI	1							1	NDGIHIYGYRTQ	1
1	KPHVTDTNYHMP	1							1	NDHA*GHFPTAF	1
1	KPI*KLMSVSST	1							1	NDLRTLDRTRTL	1
1	KPIWPTPLMTHR	1							1	NDMYMSPIDFAR	1
1	KPSPPLCTPVVR	1							1	NDPGHWWILANH	1
1	KPSYVGNIQYQV	1							1	NDYPDNNGLTWA	1
1	KQISRGEQIAYP	1							1	NEGSTSQTFTAR	1
1	KSSLPEAMTLPH	1							1	NESHPCRSAGGT	1
1	KTAEKHPPNIMT	1							1	NEVRQEITTSSK	1
1	KTKPLNFMSGWE	1							1	NFKAHKTYSYPM	1
1	KTSITPSHTLRH	1							1	NFM*VPEQKTSA	1
1	KTTTTRWITDQQ	1							1	NFMPSSDGLSSV	1
1	KTVGSAWTYERS	1							1	NFMTQHVQHLDW	1
1	KTYSPYASELAK	1							1	NGAASDWRSIVT	1
1	KVAGSPLSYSLL	1							1	NHAEHLHKSLKT	1
1	KVDTRTGVNLTI	1							1	NHLHNAWKSHTH	1
1	KVLPVGNYHTFW	1							1	NHRHPSHYVKYS	1
1	KVNKMNMPWVTD	1							1	NHSLPEEIRTLE	1
1	KVPTAFL*DDTP	1							1	NIHAHFASSPHA	1
1	KYQLDLHSSYSR	1							1	NITKSHTTTPHF	1
1	KYSSEWQCSRCG	1							1	NKLPRPTTMPMN	1
1	KYTATDFLNHAL	1							1	NKTLTQL*MGSA	1
1	L*ISLMVGRHTG	1							1	NLEPDWDRRGLR	1
1	LAGVQLRDIWPH	1							1	NLKIETQWTLVT	1
1	LANTFHRHQLSL	1							1	NLMV*KDSSASN	1
1	LASRSYVGNPAL	1							1	NLNPPFDRIPMD	1
1	LAWSCEEHCWRS	1							1	NLNYMVLQLRSE	1
1	LAYVESRVMVMD	1							1	NLSISWWYAHKH	1
1	LCARVW*SSTQS	1							1	NLSMGNHLKHVT	1
1	LDLRWHCYLCPM	1							1	NLVNPVVSNLPG	1
1	LDMSRTQWQPQN	1							1	NLYHYHPMVRSQ	1
1	LESRGPDP*HPN	1							1	NMEQTTTGNQSN	1
1	LETTQKDLGARR	1							1	NMNKPQKYMFES	1
1	LFLVDTGNMVGL	1							1	NMPRGIL*AINP	1
1	LGGSTLFIMENF	1							1	NMQDHNASERGM	1
1	LGI*TSASTMNP	1							1	NNHNRTYLIPVY	1
1	LGQEWTTAKAIV	1							1	NNHSTPSHTWNT	1
1	LH*KHSIQSLLY	1							1	NNIPVYSITNEA	1
1	LHMASARLTKHI	1							1	NNNESKISAQSV	1
1	LHMGPLWNMPLK	1							1	NNPVIEVPHF*M	1
1	LHQTASSNAPFP	1							1	NNVLPEHVP*ET	1
1	LHQTPRGDGRYM	1							1	NPLTYFNGLSKT	1
1	LHTNGVARWERA	1							1	NPMMGWYGVNSL	1
1	LIKQPIRTHIEW	1							1	NPPPLPMPNTVA	1
1	LIQ*NNVHEVSF	1							1	NPTLSSWASF*A	1
1	LISQRHLPIMLK	1							1	NPWFSDAMGNVG	1
1	LIYEHPYQRHQL	1							1	NQDLLEFSSQNN	1
1	LIYSTMPFVNRN	1							1	NQSRTVVQANYT	1
1	LIYVNGVPRSYT	1							1	NRHA*MLEAEAS	1
1	LKNSTWIGADRF	1							1	NSFHVNPAQCKP	1
1	LLAEQVLLVPYA	1							1	NSGTFGGSQSGP	1
1	LLAYEPNNKRET	1							1	NSGWSSPYY*TR	1
1	LLNPPSVAVSH*	1							1	NSLGSLLN*NKQ	1
1	LLRCPSGCERPP	1							1	NSLPRTFEVL*T	1
1	LMTVIQEEDTAL	1							1	NSLRWPMLNGSY	1
1	LMVDDHNHKHSL	1							1	NSRAAHLEAWVA	1
1	LNKLATPSLPSP	1							1	NSSHAQWHVSTK	1
1	LNNP*MNRPRIT	1							1	NSSPVPEGIVKS	1
1	LPGGPGGTPSHI	1							1	NSWAPRSPTQAS	1
1	LPGNDPYWLTNR	1							1	NSYPNSVRAMFS	1
1	LPHGHKDQVWPT	1							1	NTATQRTSSTVP	1
1	LPISFIDN*AAA	1							1	NTAVVDATRRQQ	1
1	LPITPGDPMQSV	1							1	NTDSPTHKVTIQ	1
1	LPITRSTIVQMI	1							1	NTGLVFSNNIKL	1
1	LPMLSCAGPHSP	1							1	NTGQVSDNP*TT	1
1	LPMVWLFDNNYA	1							1	NTLSVPWVTTAA	1
1	LPPMSKTSIKPT	1							1	NTNGDFWAAKIT	1
1	LPSPWRSPGEHV	1							1	NTPLMYLS*TSG	1
1	LPTDSYAHFSWL	1							1	NTSAEYESNNGP	1
1	LPTRLPQIAKSP	1							1	NVDVSTYMT*KK	1
1	LPWLMPQTSTGN	1							1	NVLNWIDITNPR	1
1	LQPRTAPVMNTI	1							1	NVPVVLNPLSLR	1
1	LQSKSPGSGHS*	1							1	NVPWNWGFHRHV	1
1	LQSYDHCFTCVK	1							1	NVRPGNLASLKY	1
1	LQVDLTRD*VPL	1							1	NVSPNTF*TLKV	1
1	LRITQMPPYTQV	1							1	NVTTIHYTWGHM	1
1	LRNSNLDKFVLT	1							1	NVTTWLGTD*NL	1
1	LRNTLQYQNAFS	1							1	NVWKGYPSVKVE	1
1	LRSYMDMRLHTY	1							1	NWPANHSTVVTT	1
1	LSAHLTSTLGET	1							1	NWSVYVTPTSGS	1
1	LSASFTKSGWVG	1							1	NWSYLNHNLTRS	1
1	LSFHTHTTPPMM	1							1	NWTAKPVPTAYS	1
1	LSHNTDNVLFTN	1							1	NWTLRDY*DKSY	1
1	LSKIER*LAVKS	1							1	NWYHVH*TSPGL	1
1	LSLSKSANFKTV	1							1	NYHGTMPA*ANP	1
1	LSNRPGALLHST	1							1	NYKQTGQPYGPT	1
1	LSNVGLLPHSAK	1							1	NYLSSGHFRDGH	1
1	LSPIQLPVREYM	1							1	NYSGARNQWLMS	1
1	LSREPPLIKEGQ	1							1	NYSLDNKTSSKH	1
1	LSSIRTDGSVQS	1							1	PHSANNFDVKGI	1
1	LSSLNLHTPDEM	1							1	PWAKAIPHELFE	1
1	LSSVLMQALYTT	1							1	Q*EIMSHTPPRL	1
1	LSVPMPHTRPKQ	1							1	Q*VVHVRPNQEP	1
1	LSVRIQPSPM*A	1							1	QCMPEGCHRIQF	1
1	LSYPYLNMGKQT	1							1	QDMEERFEL*KL	1
1	LTFNHNSWLTPT	1							1	QDSVWLRSRFLS	1
1	LTGMHYSRPNYS	1							1	QDYVTAESMIVN	1
1	LTGPLPGLPTNI	1							1	QEPLKPHYHLHY	1
1	LTHPINTKSVEF	1							1	QETLDPRGAWRI	1
1	LTHSLA*GNVMN	1							1	QFFSEESGVRRE	1
1	LTLHKEESSYS*	1							1	QFKHNVTLASHW	1
1	LTPTPPNLSETD	1							1	QFSQVVPEIDYR	1
1	LTRDGGLLDPFD	1							1	QGAHYALS*GNI	1
1	LTSHPASTYGPF	1							1	QGILNKYDSMWY	1
1	LTSSILYQGSVK	1							1	QHSKSLLKTMSS	1
1	LTTKPRVWPYNT	1							1	QIGMQVWSTKSL	1
1	LTYHLTGSQNRN	1							1	QIISPFYIPNPF	1
1	LVALPFNTVGLR	1							1	QIMTNLPHPNTP	1
1	LVHESHAFLRDH	1							1	QITILINPLRSF	1
1	LWHLPHQDIHTD	1							1	QKPPEMTRRMLV	1
1	M*KDDYPMPTKT	1							1	QLCTTLNNHTCF	1
1	MAFDTAGSIDAL	1							1	QLLHGPGDLPEM	1
1	MARLSEADNKNL	1							1	QLNIWIMNASGF	1
1	MATREL*TWQTG	1							1	QLTNN*ITTTWA	1
1	MDNSG*LDPKQL	1							1	QLVRGYYLKEYL	1
1	MDPKILLNQHIA	1							1	QLVSQSRGWDSY	1
1	MDWSLTNQQLSR	1							1	QMYRPYTPPYGL	1
1	MEVVYTHSKYTR	1							1	QNEMTAMRVSGN	1
1	MGVSLGTGHETD	1							1	QNVHTSSYRDEG	1
1	MHAHLRPNGNHP	1							1	QPGSTSLTLAVY	1
1	MHIAT*VRSSLS	1							1	QPSSYASPGSER	1
1	MHLTRLSKLIAY	1							1	QPTGYMTKHYTY	1
1	MHNRAHSPSTMH	1							1	QPVTPLFVHETY	1
1	MHPYSKHPHIRT	1							1	QRILTPIPDMR*	1
1	MKLQYYSAYMRP	1							1	QRL*EPEAVHAT	1
1	MLAPSGCSHSVS	1							1	QRYSVDLEIP*V	1
1	MLDATQKTLTRT	1							1	QSHDNPHNTTNN	1
1	MLGWNAGQHVHR	1							1	QSHIPQLHIQME	1
1	MLPNLLPYTATN	1							1	QSLADLRR*ILL	1
1	MMDHIDFRQTNT	1							1	QSMDTTDNANGP	1
1	MMPHTMEEFY*I	1							1	QSMVPPENTITM	1
1	MMQGSITFKPTM	1							1	QSRETMGTYINP	1
1	MMRTISHTLYTQ	1							1	QTHADTERTPGP	1
1	MMVQ*TMPSSTM	1							1	QTHYPSYSFARS	1
1	MNAYPPHKHLN*	1							1	QTPGHA*GPVVQ	1
1	MNGQYLPPRVS*	1							1	QTRGYADHVSSK	1
1	MNGSPKELLAES	1							1	QTTNTAWEDANR	1
1	MNNIPRHQLKIL	1							1	QTTVAKIIMRLP	1
1	MNPWTHVILMDQ	1							1	QVKMSSNRLSGL	1
1	MNQRPEYTHSEE	1							1	QVPFVTPLTLTL	1
1	MNRAWSMRDHMQ	1							1	QVQTQQPINPQT	1
1	MNVATQSPMQTF	1							1	QVSLSTHSNSLW	1
1	MP*LISPGPLDV	1							1	QWSLKDPIARDP	1
1	MPLMMDESHNLR	1							1	QWVAGSPISGAT	1
1	MPPDFDAPYRRF	1							1	QYVMESYRSRSN	1
1	MPTMLSTHMDLP	1							1	RANHQAIGWPLE	1
1	MPYFPWPKYDLL	1							1	RDASTQPYKTMS	1
1	MQVPQDNPLPAY	1							1	RDGAQDLREKSS	1
1	MRENSYADESFQ	1							1	RDHITYSPAWEI	1
1	MRGHQGQYAHPL	1							1	RDSQDLMWNTAR	1
1	MRSQYQTPVDLQ	1							1	RFPETPDVFPT*	1
1	MRVPTTDWKEKL	1							1	RGQVMTTFGVP*	1
1	MSIPHKH*ARYD	1							1	RHPLSIELPITF	1
1	MTHRSHPAMLER	1							1	RIFSVAPPGTRL	1
1	MTKANIKLSNT*	1							1	RIPEHNSTKLLV	1
1	MTPNGDTHLPLL	1							1	RISIPPFYATYS	1
1	MTRDIYWEEPGR	1							1	RIYPFEVLRNYE	1
1	MTRNAADCDNAP	1							1	RLCTMCGLEPRS	1
1	MTVTLASGQSTK	1							1	RLLVEAKATVM*	1
1	MTWSVGHEH*HS	1							1	RLQSLTWLNSSP	1
1	MTYLPKSDPNDA	1							1	RLVWDSDFIPAR	1
1	MTYRYVNHGMSS	1							1	RLWHPLVNMTDD	1
1	MVGAGSPTTTVR	1							1	RMPHFINW*TWN	1
1	MVKHVHVSALHE	1							1	RMQYHYWEHAHL	1
1	MVNCLIRSACTV	1							1	RMSATAATNLTR	1
1	MVVTKFAYV*VS	1							1	RNLELHSWPQRA	1
1	MWDINLYQHFL*	1							1	RPDNPHFPALFR	1
1	MWHQPGKYRAQA	1							1	RPTT*IIEKTYM	1
1	MWNSTAKIRMMI	1							1	RPTVPESFAQNS	1
1	MWRGHLQVHLPL	1							1	RSTMNTHLFDGL	1
1	N*NGCPTALEGS	1							1	RTAEPNFQNAIV	1
1	N*VTSGIGVIPN	1							1	RTEMSIPPLSRS	1
1	NAFASTTNEHWW	1							1	RTHVHNYHVLTS	1
1	NAMNQTYHTLDH	1							1	RV*VPHDAMDVM	1
1	NAQFHRVDNTTP	1							1	RVDGSTISRAFL	1
1	NAQLSYTPKTTD	1							1	RVNYMAPTLNVT	1
1	NCCHSIKHMYTS	1							1	RVSILEGLSHR*	1
1	NDVNASPPTFAP	1							1	RWDEARLV*DTH	1
1	NDVSPYYHYFNF	1							1	RYNA*ILGYSDP	1
1	NEHPKNGAVLHV	1							1	SAACTHGESRNN	1
1	NELHSHRKTSII	1							1	SAAVSRSAILST	1
1	NETPRVYSSRPW	1							1	SAHNHIPM*TTY	1
1	NFHERGAARVVM	1							1	SALSSSASLHTN	1
1	NFHMRLTTMPMG	1							1	SAPSRVTAGVLC	1
1	NFTLSFTPTYWS	1							1	SAQYHWLGHYHT	1
1	NGMAHQKSEKLV	1							1	SASLRHAWPGLG	1
1	NGSMPFNLLKKV	1							1	SASTISGSQQSS	1
1	NGYQSGWTDSWY	1							1	SATEQE*ASTLT	1
1	NHAKHSVLPNTR	1							1	SAYQLAQCSSNM	1
1	NHQETALLDGSR	1							1	SCCFNKLTTFYD	1
1	NHTAASYSTSVS	1							1	SCPRPECQFVVL	1
1	NHTSNAPKPPSR	1							1	SDAYPFVNVRSA	1
1	NHWGSLASLRMP	1							1	SDEFRLFEAAPS	1
1	NHYNISQTGQGK	1							1	SDFNMLKYNTLS	1
1	NHYTNPLSLTMD	1							1	SDFSNKIPVSFR	1
1	NIGRLVHTVFGR	1							1	SDREETVEHTLN	1
1	NIWHSHSFMGLN	1							1	SECTESHMIFQS	1
1	NKWSIGDYPACP	1							1	SEGLIYDLETSR	1
1	NLALMSARDEAL	1							1	SENPNLDVYDSY	1
1	NLDWRDSS*VMR	1							1	SEYSLLRTANKG	1
1	NLEPKNFKLPNA	1							1	SFMVLSIRRPFD	1
1	NLGTDTRYI*NN	1							1	SFRHGWDSLASG	1
1	NLLHEYRPTYLP	1							1	SG*TLMPGLQSS	1
1	NLLWAPGHMYMQ	1							1	SGIAVADSAWRS	1
1	NLPLPCEEEKYC	1							1	SGICLWV*KSCE	1
1	NLPPQPHIL*NM	1							1	SGMTKITTQAWR	1
1	NLQNWVSALPEL	1							1	SGQRAQMTTVPW	1
1	NLSQPALLELLT	1							1	SGTALALTSENP	1
1	NMERMSYVPVGA	1							1	SGTPTNGVDTTK	1
1	NMKWLRSSPELD	1							1	SHAMWDVSPMNM	1
1	NMTVLSLNAEVR	1							1	SHDNHVSWTVML	1
1	NMVNSNSEPTNA	1							1	SHGLRPMSLMNA	1
1	NMYMLTCRNLCS	1							1	SHIRTGKPDFPC	1
1	NN*TLHGLGFHQ	1							1	SHLHMLSTAG*N	1
1	NNDAP*IWIGLA	1							1	SHLPENMEMTRE	1
1	NNGCKDTISRLR	1							1	SHLTVPDTHSYL	1
1	NNGEDLPWIRHN	1							1	SHP*IGHQVITS	1
1	NNHARPLANMTN	1							1	SHPIMGASGMHS	1
1	NNRDQA*NLPLV	1							1	SHPNPPLMGLAC	1
1	NNW*VWHSHSFP	1							1	SHVDYAWMSVDP	1
1	NP*KLLEHAEMQ	1							1	SIA*NSKPDHSL	1
1	NPAKNVPFARAS	1							1	SIDAFS*THINS	1
1	NPCMYTYYGSKV	1							1	SILAPGMLYLIP	1
1	NPGGFLHTI*DN	1							1	SILPEMWLVHDV	1
1	NPLPTGW*VMHT	1							1	SIQHNSGVMNMF	1
1	NPPRFGT*EFPI	1							1	SIQTNHIPTRPP	1
1	NPPRMDLKGTKY	1							1	SISRNQTHSLNW	1
1	NPTDGRTSCVAS	1							1	SISVPPVVVRAL	1
1	NPTLTRCPSCSM	1							1	SISYIDIASKHN	1
1	NPVWKLENDGLS	1							1	SITLRP*TDLNA	1
1	NQIQLYTKT*GI	1							1	SKFLNAIT*TDM	1
1	NQTSNLPMIDPT	1							1	SKFWHYGSHTDD	1
1	NQTTDHNHKWLL	1							1	SKIMVEYCNNNC	1
1	NQYIAINSIALA	1							1	SKLTTT*GYANV	1
1	NRPALDLLWNFT	1							1	SL*KSNQTLYWP	1
1	NRYPIINPMWYT	1							1	SLAVLSESRVIL	1
1	NSDIAHVYPVRH	1							1	SLDTHFLPYTAL	1
1	NSIARPLSHDDY	1							1	SLLYADINGIRK	1
1	NSIKTELNEQPS	1							1	SLNCHPCPPYSP	1
1	NSKTIPHNAFG*	1							1	SLNQK*ETLMSL	1
1	NSLLLVDFYHTQ	1							1	SLQIPTQTELQP	1
1	NSLP*VAAMLSE	1							1	SLQPTPLEYYQL	1
1	NSLPGALNPDTA	1							1	SLRFSSQPPIQS	1
1	NSNHRYSDKAFL	1							1	SLSQQMVFHLIP	1
1	NSPMSSWVSGAS	1							1	SLSSEG*VKFIN	1
1	NSPSVSDAWS*I	1							1	SLTFKKPLLKYM	1
1	NSQSLAKMTPFT	1							1	SLTLSLTHGASG	1
1	NSQYAGRPISNL	1							1	SLV*KHSGPATR	1
1	NSRGTDITVACP	1							1	SM*ALMLNYPGL	1
1	NSTLHTHYKLVD	1							1	SMARWFWGSHTH	1
1	NSVGTLTVTCFA	1							1	SMAVDFAHSFKM	1
1	NSWFLTHIPGEM	1							1	SMKCCGIWPISL	1
1	NSYDREHLGLYM	1							1	SMKSYWDHRRDG	1
1	NSYPNSVRAMFS	1							1	SMNVNNTMWSYW	1
1	NSYRVMA*VIPS	1							1	SMPNVG*SASNS	1
1	NTANIKTSDTWK	1							1	SMSSLNQSLEPV	1
1	NTGAIGTGQTSS	1							1	SNHFDFNKNKTT	1
1	NTLYHFYQMQGE	1							1	SNHILVSFATTR	1
1	NTMNEPTKGKVP	1							1	SNMN*SQSHNSL	1
1	NTNIYSSTGHKP	1							1	SNTLPPQHLARL	1
1	NTNLPYTFSPSR	1							1	SNTNLNT*GSLP	1
1	NTNYAWPGQVSV	1							1	SNVKPMANFTPS	1
1	NTPQSRDFTMIL	1							1	SPASYRLDRWLK	1
1	NTSALGTIDSAA	1							1	SPDHLRPYRDAI	1
1	NTTTTRLTA*VD	1							1	SPINPIWNWNVT	1
1	NTYLPW*KLPTR	1							1	SPLQKATTICCT	1
1	NTYTDASTINTN	1							1	SPLTGAHYRIYT	1
1	NV*DAQLRTTLH	1							1	SPMFTMRTSPPP	1
1	NVGERDLVMFML	1							1	SPSQAEPCTLPN	1
1	NVST*NNEPQSN	1							1	SPTHLPNYEWSF	1
1	NVTAHSAAILLR	1							1	SQLQLTRVPPKI	1
1	NWIPNIGSKLSK	1							1	SQSILQKQHKND	1
1	NWNQHSHGNKTT	1							1	SQSVGHERHFRP	1
1	NWR*IDIPVATS	1							1	SRDSDRTYTATT	1
1	NYAIYGPTFNPY	1							1	SRGYSTANPYPT	1
1	NYQCVGESAGQS	1							1	SRYKNDYNMWAL	1
1	NYTHIWSSVPNW	1							1	SSCDFLCYSKQT	1
1	NYTQLPLKNEPR	1							1	SSDAGINRDDPS	1
1	Q*AHLAPWQGAV	1							1	SSDQYVPGITWP	1
1	Q*IICQGAQLEQ	1							1	SSGYKMPPCIPP	1
1	Q*TLNPLLQGRM	1							1	SSKISNEEAVHS	1
1	QATPLNPVESTS	1							1	SSLH*KFSHRPL	1
1	QDASMKRSVTFS	1							1	SSLLKDFQDHRI	1
1	QDRDTILTGVQA	1							1	SSLYSLDWSLSD	1
1	QFGIERTKGNHI	1							1	SSMNTTHIYQLK	1
1	QFPTAYRCCLSR	1							1	SSMSSPSQMTPS	1
1	QHYHTSHYMEPI	1							1	SSMTFYWDSSYA	1
1	QIKCSHQPSTLL	1							1	SSQLLLSITKYY	1
1	QILTP*MDPPVE	1							1	SSRLGLEIHPHM	1
1	QIMIPTFPRWWI	1							1	SSSYLSVRGGKI	1
1	QITNYSM*GPTR	1							1	SSVNFTMQTTFP	1
1	QKLHYMRNHTHN	1							1	SSWSNFKSEVRM	1
1	QLANLCNNGWPR	1							1	SSWSPYWMQVLQ	1
1	QLAYTPTHW*TP	1							1	SSYD*ANKSLPL	1
1	QLDNSSQLHRLP	1							1	STDMQIYTIHEL	1
1	QLH*KLQPDFHK	1							1	STEQPALAHRNL	1
1	QLNTAQS*TQHR	1							1	STFS*LVNTPSY	1
1	QLPPRSWYLQVR	1							1	STHMHIKPALEK	1
1	QLPVTYAMSYSV	1							1	STHTYTTNPKTM	1
1	QLSAKVW*RHKH	1							1	STKPHFTVWTMS	1
1	QLSSKYTHGHNH	1							1	STLPSMSFNNND	1
1	QM*ATQVNEHMA	1							1	STMQKPDQTRTP	1
1	QMGLMTPSD*LH	1							1	STPLSIQSNSSK	1
1	QMKLLPNANYVM	1							1	STPTSPNNWKRI	1
1	QMTS*TQHRFYA	1							1	STQHPG*TETAS	1
1	QNERTDPGVPTS	1							1	STQPKYYSTLET	1
1	QNGTWTGANAAY	1							1	STRADTWIIAKH	1
1	QNGYDPLSHEIY	1							1	STSQAKQITKWT	1
1	QNPIESSRGDQM	1							1	STSTTVRPLPDW	1
1	QPAEMSVRMVCT	1							1	STSYYNVVPRMR	1
1	QPATKATLPTLA	1							1	STTDWDGRLSTT	1
1	QPINTTESKRVV	1							1	STTHIHVYRTQP	1
1	QPKKVEPNTLFI	1							1	STYPWPL*LNHR	1
1	QPWHERGDPTTP	1							1	STYTKWLLVMSD	1
1	QQDAMSSPHPYP	1							1	SVEMSSPPVSTF	1
1	QQL*MHSDQLLR	1							1	SVFVLPMMNTKE	1
1	QRAVNFTYVSQY	1							1	SVM*MNIPSPTV	1
1	QRLYSM*NMNFL	1							1	SVVLSPFALSHQ	1
1	QRPQPNIFQSVL	1							1	SW*KWSTNMQAL	1
1	QSNFASPLTD*M	1							1	SWELAIHAPAKV	1
1	QSNQVALTTQLN	1							1	SWQT*AWDWQPS	1
1	QSPVRSVPLAYS	1							1	SYLDSGASRTDI	1
1	QSVPPEL*RPGR	1							1	SYMKSPLLWSYG	1
1	QSYVWTINYDND	1							1	SYMQPLEVLMMM	1
1	QTFEEYKIAYMN	1							1	SYNTPAWPLNLR	1
1	QTILGSMQD*IY	1							1	SYSFRSLNLMNN	1
1	QTKMVNALSW*T	1							1	SYWARPWDGSLK	1
1	QTLLLNNTPRLG	1							1	SYYHSHLPNLKD	1
1	QTSSATPIKNHY	1							1	T*NSFTTEPKLR	1
1	QTTGYNA*EARG	1							1	T*RIDIANPVLL	1
1	QTVRPHSEPLYM	1							1	T*TPSDLQQHIY	1
1	QTWSGTLPMR*G	1							1	TAAETSNSRDTP	1
1	QVAYAERNLSEK	1							1	TAESIDNPVTPG	1
1	QVRQLDWHVHST	1							1	TAIQQKMISKQS	1
1	QWHLQFSNQWAH	1							1	TALSQIVLGPGK	1
1	QWQQSRTFVADG	1							1	TAS*VPRPMQGI	1
1	QWTNGHYIALMH	1							1	TATNML*TQKQA	1
1	QYDVQTIHLETG	1							1	TAVLPARSYSSS	1
1	QYRCQQNCSIPS	1							1	TCFEQ*GPNICS	1
1	R*ALSDEHFHMP	1							1	TCYLNDR*KSMT	1
1	R*VYTQSDDRSH	1							1	TDARWEAQSLT*	1
1	RAIVNLEAYPPM	1							1	TDELTYVPQHLP	1
1	RASDSS*LKLLP	1							1	TDHNYATPIAGM	1
1	RDAWQFLPDTVS	1							1	TDIRLATGNYHD	1
1	RDLYNWSPLLLY	1							1	TDLTSSGISYPS	1
1	RDPMNYYGPLR*	1							1	TDNIVHVPSLDP	1
1	RETFGIDLALTA	1							1	TDPEPKKINSNA	1
1	RFGDPWYALDRF	1							1	TDQGKDMSADLV	1
1	RFPYLYDASFAG	1							1	TDQIPDMTGGFK	1
1	RGP*AFDASDTS	1							1	TDSPYKGSNAIS	1
1	RGTNEPCSTQSL	1							1	TDSQHVADMQIM	1
1	RHIDHFRHDVVR	1							1	TEWVDAVLMPDK	1
1	RHIHPPQYINPE	1							1	TFAHLAHYLYQE	1
1	RHTNYD*MLPTF	1							1	TFAQ*VDSTSSN	1
1	RIATNPPQLVTR	1							1	TFGPMLPVNPEP	1
1	RLAEDSNLGAYR	1							1	TFITSLIELRLN	1
1	RLCSYCPNNSWS	1							1	TFLMV*TYPPSQ	1
1	RLDNRGHALMVN	1							1	TFMEPSYTSAEA	1
1	RLFPMH*AWPDI	1							1	TFMHKIALNNPT	1
1	RLHPSQTFSPPN	1							1	TFTM*KIWNWGS	1
1	RLLYA*ELLTKN	1							1	TFTPFAPSNMYP	1
1	RLMNSSWSDPIW	1							1	TGDTLDCSGPLR	1
1	RLNNHECHSPLC	1							1	TGHVT*SHWSPW	1
1	RLPGTPDVASAR	1							1	TGNFVDYNADHF	1
1	RLPTPRHMDWQC	1							1	TGYGHSHCHTYY	1
1	RLT*AQTLLMLH	1							1	THCHEKGGPPLW	1
1	RMYDNHVKMNPG	1							1	THIPLGPLPWTA	1
1	RNDTGLRWTMMQ	1							1	THKYLPDNYVQK	1
1	RPCLSGPQICPN	1							1	THLIARSSSIPY	1
1	RPTSPHVNISAQ	1							1	THTNYSHQDTMF	1
1	RQPVQFYEIQSK	1							1	THYTPTSVS*SS	1
1	RSPGIALNNIWL	1							1	TIFPHAP*NIMA	1
1	RTAAEDVP*NKL	1							1	TIGLAREHSVVL	1
1	RTDVLPAYIDTW	1							1	TINALLAWSHIT	1
1	RTGIFPELHMTP	1							1	TISPRIISLD*T	1
1	RTTGMAQYVEVI	1							1	TKITRPVLEDHL	1
1	RVPILWLNTSNV	1							1	TKPQPQKVHTLH	1
1	RWDSQSVMLA*K	1							1	TKSTHSETIVSP	1
1	RYEWQLNMASFD	1							1	TL*RMGLDPILK	1
1	S*LTQGKITPPN	1							1	TLEKHTTQQDQK	1
1	SAAETGGRLSSE	1							1	TLGMIDKS*SKS	1
1	SAFAPNVLTHIR	1							1	TLKTMTNKNTVT	1
1	SAFHPKMREVHY	1							1	TLLPTIPIIDYT	1
1	SAHSTGTPSIPY	1							1	TLNVPLRVDSLN	1
1	SALRAMPPNLNM	1							1	TLPHML*TGVPA	1
1	SAMTEPLRWMNN	1							1	TLPNYEDQKNSN	1
1	SAPSSRSQSWPK	1							1	TLRYDWSSALLY	1
1	SAQYHWLGHYHT	1							1	TLSALSTQWHKW	1
1	SASCNDFKMTCV	1							1	TLSDAHG*LFPS	1
1	SASWRTYPPPGS	1							1	TLTSMHPTYSHK	1
1	SAYAVYRKEPLS	1							1	TLVFVTADTNSP	1
1	SCPTKQ*INFST	1							1	TLYQKSLNTQSS	1
1	SDAKKHNQTLAS	1							1	TMELTPGSPSIL	1
1	SDFRLGLPCHMN	1							1	TMPT*DTLRLVT	1
1	SDGTFTADGDRF	1							1	TMSHMLPPRLLV	1
1	SDHPRNNGVPI*	1							1	TNAKIL*VASRA	1
1	SDIRSYPRHNAS	1							1	TNATFHSLTRFL	1
1	SDSTIGSTPAIT	1							1	TNDWKPQLTLVI	1
1	SEFRT*KMWTPA	1							1	TNLIIQKSNIGR	1
1	SEGLPTTKRMT*	1							1	TNLPASRLAQVM	1
1	SENPNLDVYDSY	1							1	TNPWGSVIESLT	1
1	SESMDYWAALNL	1							1	TNQPLMSQ*NHK	1
1	SETEANQV*DSM	1							1	TNRIHTPMLVDN	1
1	SFKPMTAAA*IN	1							1	TNRLHSDMPKL*	1
1	SFLSDSMRQSSW	1							1	TNSKVKPLDPYH	1
1	SFMYPWSLSMLN	1							1	TNSQKYTLTHSH	1
1	SFNTSPPFRVVM	1							1	TNSRLNTNLSVP	1
1	SGDMPV*TKLVK	1							1	TPDYEQW*TPAV	1
1	SGDTISHPDQLK	1							1	TPELTNKSKKTP	1
1	SGIYHEALSQAS	1							1	TPFPAHPRVKV*	1
1	SGLLNFVTPPPM	1							1	TPGMANMSSRCV	1
1	SGLSVSMQNMLP	1							1	TPMIKDFSQSGR	1
1	SGMSFDPA*DIA	1							1	TPNRGMITPSGS	1
1	SGNSIVEQH*VP	1							1	TPPVPDPDTMI*	1
1	SGPNMSSPASLQ	1							1	TPSAVSAKLNPT	1
1	SGTSDSIKQSVH	1							1	TPTSTLHKFKHW	1
1	SGTWSHLINTIR	1							1	TPYPLGLNLTPK	1
1	SGVLPTWRNNLT	1							1	TQDYGWTVQYMR	1
1	SGVLVQPSNRHF	1							1	TQESSDVPRNRL	1
1	SGWHTFMMPITL	1							1	TQINHVHLLRMS	1
1	SGYSIMPPRTMS	1							1	TQMGVHSSVRQE	1
1	SH*EGTHLVLTQ	1							1	TQRILNSRLMHT	1
1	SHGNHATT*DYL	1							1	TQTTPYTDEITR	1
1	SHIMQSHEP*TK	1							1	TQYDRQTSTETS	1
1	SHIPGIPMRDSL	1							1	TRANLDHVTRVT	1
1	SHIQTYTSRSFT	1							1	TRDLIQAPLHTW	1
1	SHKTMPNAGPDS	1							1	TRPGDPDGNYPN	1
1	SHLYIKQRIPPG	1							1	TRSSDTLGVCVH	1
1	SHNLNWQSKGLI	1							1	TSAGGIQSASAG	1
1	SHPHNKIRNVHA	1							1	TSAVHLLPQKHL	1
1	SHPSMNNRSRLS	1							1	TSDMDILDTNNV	1
1	SHQSPQLKLNGT	1							1	TSEKAYQRQQLR	1
1	SHSGHIYGNPR*	1							1	TSLNSATHVLVD	1
1	SHTI*KTNQYRS	1							1	TSLPEIAAEALL	1
1	SHTMLYYR*VPV	1							1	TSNILDTTRTNE	1
1	SHTYM*DALPRN	1							1	TSTLGYGQLSGL	1
1	SHVDLLTQTFAY	1							1	TSTPGPSSPMEP	1
1	SHVIKD*TPVST	1							1	TSTRISLSTPDM	1
1	SIDNLPEFDWQI	1							1	TSTRL*MTNWLR	1
1	SILPAEVSVHSC	1							1	TSVLGFMPS*NE	1
1	SILSWNSTPRDG	1							1	TTACTGSCPVIY	1
1	SIN*TRYMDSRY	1							1	TTEHLNLPLTTQ	1
1	SIPNVGN*AVTT	1							1	TTEHSFLVYKWA	1
1	SIRHYPVVYGAA	1							1	TTFSRVMQDCKM	1
1	SITPTMTMLRPP	1							1	TTIRHNDASPND	1
1	SKFLNAIT*TDM	1							1	TTIRTGSVAHIN	1
1	SKIHAWRQTMTM	1							1	TTKIVPTKSH*L	1
1	SKILNIYHVSLQ	1							1	TTL*MGPRWLSV	1
1	SKQMLQTFRIP*	1							1	TTLKHGWIKQML	1
1	SLAMLPPK*NAF	1							1	TTMLKATDRRWN	1
1	SLAPVLAH*MWF	1							1	TTMQVQPLKASD	1
1	SLCRDNARYMCS	1							1	TTNGRDDLTIMA	1
1	SLDHTPPNRSQL	1							1	TTNWPLSSQWRM	1
1	SLFFYMPDAVLG	1							1	TTPLPHQPVIYY	1
1	SLHM*DQMQSLD	1							1	TTRLNFGSNLGY	1
1	SLHNIGKLFGSF	1							1	TTSPRTMWSMMN	1
1	SLHRHWMWTPWN	1							1	TTWHNRDHSQMA	1
1	SLIRSPNMKQPD	1							1	TVDTEQSYGIVA	1
1	SLLFQYNLQDRM	1							1	TVLQNSNNRTSG	1
1	SLNFGDDKSRTY	1							1	TVPQDLDFQLKL	1
1	SLNWSTMRWAHY	1							1	TVPVQALVKIAG	1
1	SLRDCTH*KFVL	1							1	TVQ*TSSEALHA	1
1	SLRVAELSWHNA	1							1	TVQLQNKRDMNS	1
1	SLTMTSSERTRG	1							1	TVRLFENFHGVP	1
1	SLTMYVVKDNSL	1							1	TVSHNYTNGDLR	1
1	SMAH*PHLSTKT	1							1	TVSHPQKNGHVI	1
1	SMARWFWGSHTH	1							1	TWTGNVNANQLW	1
1	SMHASVTQPYT*	1							1	TYLQIHVNFNHK	1
1	SMSGDLDSFKVL	1							1	TYPLSHKVQALN	1
1	SMTITLSTDSAK	1							1	TYSDWGIETSIE	1
1	SMTTNQTILPLL	1							1	TYSPTCGSENNL	1
1	SMVM*NWLQTNK	1							1	TYSSYLIQQRTS	1
1	SNGSCTLDCMVP	1							1	TYTDQARLLARW	1
1	SNHGILM*APKM	1							1	TYTPYAARAPKM	1
1	SNIHYHSWTLM*	1							1	V*KFMASVPKHK	1
1	SNILLNRLGPIT	1							1	VALH*ESKMVTT	1
1	SNIWKNDMITAT	1							1	VALNQRDFPTNY	1
1	SNLPRSTSVTKF	1							1	VASGYLYSRTKL	1
1	SNSFLHGMKMWT	1							1	VATHAFSPHLSD	1
1	SNTLTESVMPHV	1							1	VDNLTPKTLLLA	1
1	SNTSAQSDFNPA	1							1	VDSVRYPYTNFH	1
1	SNTVALVTHYSY	1							1	VDVDDTNNQSYP	1
1	SPAGPVHENHVR	1							1	VDYPFLPT*EPH	1
1	SPDWIRMDHLVA	1							1	VESEPAINRPTS	1
1	SPLFHGHQETQK	1							1	VGANCPWYSIHS	1
1	SPLLLDNLLDPR	1							1	VGANWSSYHVLD	1
1	SPLRNHSHKTPE	1							1	VGCVATRVHSHC	1
1	SPRAQGLTPGQI	1							1	VGHLPMIRSQGV	1
1	SPRWPNLLSTYS	1							1	VGHYMTIVVPTT	1
1	SPSNTLNNVKSF	1							1	VGPMSFSHTWRA	1
1	SPSQSVLNNPAA	1							1	VHLPWLKTNN*G	1
1	SPSTIRPNVYEN	1							1	VHSESPDRSITL	1
1	SPTLVD*ITYSS	1							1	VIDSPYLTLI*S	1
1	SPVDDEPVNEWV	1							1	VIKSNASTGCTR	1
1	SPWHYHSYQSRL	1							1	VIMRQLDYCATW	1
1	SQ*GYMTNLLTQ	1							1	VIPDRFYNRLVF	1
1	SQDFNRYPHLPW	1							1	VIPSNGTYSPDT	1
1	SQHAHVTASHLP	1							1	VIQSAGNQVQRN	1
1	SQHSNIYTLHTA	1							1	VISTKYSTSQVH	1
1	SQK*ELMQSLLL	1							1	VKFNTISSMTLG	1
1	SQSLYPYWLYTF	1							1	VKGNTSQHTFHV	1
1	SQTDARLLRVFL	1							1	VKHGNTLPNYMY	1
1	SRAPHVAYDSPP	1							1	VKVHDSYRLIPH	1
1	SRTGQWMHL*LL	1							1	VLDANSKGFIRM	1
1	SSANHFAPAVAI	1							1	VLTKPLPPLMAH	1
1	SSDLDTVLSQNG	1							1	VLTTTLTLTVQD	1
1	SSDYYKKGPRQS	1							1	VLTTVVSLTRDP	1
1	SSEVPLRQIRST	1							1	VMYNTLRYANLR	1
1	SSGETHKLTNVS	1							1	VNAKPYTGLRTH	1
1	SSHLTINYEWLS	1							1	VNGYQTWTLPRF	1
1	SSHPTGLPANLS	1							1	VNHRDIP*LAMR	1
1	SSHTKMHLVSSM	1							1	VNHTLLRYVHPR	1
1	SSIA*ARSATFP	1							1	VNIKPTYGPSLP	1
1	SSLAVEMNNSTS	1							1	VNITHAKSQGSR	1
1	SSLGSHVHDHKH	1							1	VNRHVEPVGPIM	1
1	SSLTGH*DCRSF	1							1	VNSHVK*TRETH	1
1	SSNEQLAQRPFT	1							1	VNTKFLPYLFME	1
1	SSNRQTDQTMAP	1							1	VNVDRSTWPPVV	1
1	SSNWNNTELHAQ	1							1	VPMASRIDILEL	1
1	SSPDILFKQSDG	1							1	VPRSQNLTLPGT	1
1	SSPHILTTAWTT	1							1	VPSDMECELRSL	1
1	SSQDVDNAVFSS	1							1	VPYMHKSYTEWA	1
1	SSQFMSPEATNM	1							1	VPYNLPSGHAEH	1
1	SSQLGLTKHRVM	1							1	VRHLTDQQLPHL	1
1	SSQSYLMLGTTQ	1							1	VRHPNDSSNYPL	1
1	SSTSLSVSGDRI	1							1	VRSSLLLDTLPT	1
1	SSTSTREFHTSN	1							1	VS*THPYNPLIH	1
1	SSYPNSL*IYKY	1							1	VSAMIGYETGTI	1
1	STELNGFIMTMS	1							1	VSAMLLPQTNMS	1
1	STFSADNRTFKH	1							1	VSHAHNLAEEDT	1
1	STFTKLNTSAMI	1							1	VSINPFHEMLNH	1
1	STGTHGFTNQIW	1							1	VSIRQLSNTAPV	1
1	STIASTNAILMT	1							1	VSNLPDMIRVPN	1
1	STKP*AVVPASL	1							1	VSPTRGWNLYYV	1
1	STLPQSYMVSFP	1							1	VSREPLIEAHQN	1
1	STLPYPMPSTPI	1							1	VSREPLSWSETT	1
1	STMMPGFETSWL	1							1	VSTLSNGLPTRT	1
1	STMPIYHRLSTS	1							1	VTASLQGIPTNS	1
1	STNAWTHTWTNF	1							1	VTIPESFPPRTT	1
1	STPTKPTWGSLI	1							1	VTLRLSI*NNTT	1
1	STPTRSGALDPM	1							1	VTRGHMPHMPMT	1
1	STRSFNEILLDL	1							1	VTSPTQM*AHVS	1
1	STSPYSRPPSTE	1							1	VTYCYAGNCTRP	1
1	STSRIPNWLPNR	1							1	VTYMPTLLDNPA	1
1	STSSSLDDRPVL	1							1	VVDQQHTREQFR	1
1	STTGIWLAPATR	1							1	VVGQKELPRDQH	1
1	STWGHSHGMSRS	1							1	VWMTNYPERGMV	1
1	SVAALPTSKAMQ	1							1	VWSEVYSNLHTK	1
1	SVDGETPHRSNV	1							1	VWVTPQHWWNGD	1
1	SVFSASTSRTWH	1							1	W*GRLVENNYDL	1
1	SVPELTYTTIMK	1							1	WAKSPITN*MKT	1
1	SVRDPKVNHIPI	1							1	WAMSDEPALRPR	1
1	SVSNVGWLGMHY	1							1	WDGRLLPSTPSF	1
1	SVVYLKPVSMMT	1							1	WDLNWHYLHSHF	1
1	SWHLNVPTFTTT	1							1	WFDPYPLSPMSH	1
1	SWTNRYSLSYPL	1							1	WFKFPTANYISD	1
1	SYDPTTRQWYNR	1							1	WHMNFKKMTSRS	1
1	SYGGKPARCLSE	1							1	WHRNTYDTWDRP	1
1	SYH*RNLCNETH	1							1	WHRTDTTQLVTM	1
1	SYPAAQTYQYNY	1							1	WHTPFMYLARHT	1
1	SYPGSAIKGFEP	1							1	WKLSDAPSL*AF	1
1	SYWTRTHNFSIQ	1							1	WLAPWFHDRTWT	1
1	T*GVHNPKHETM	1							1	WLETYKMTEKEE	1
1	T*GVYISGVEQF	1							1	WLHKYDVPMNQR	1
1	T*IQRMHPMSDF	1							1	WMPVQNWGQ*DQ	1
1	T*NCTLAKSCID	1							1	WMYAKWPWSHNS	1
1	T*SLASPLRATT	1							1	WNNGSLATTRSM	1
1	TACLLWCNAYPE	1							1	WNPHLWNSPVLG	1
1	TAGGLLERDRPN	1							1	WNTAKVN*LNFS	1
1	TAIGTF*VTTTR	1							1	WPHYTPHSHSET	1
1	TAQNPQ*DSRSV	1							1	WPLFHFHERGSH	1
1	TASQYASFWKP*	1							1	WPLSGSLVRMEW	1
1	TATSMAKFPRES	1							1	WPVPRHMHKTEF	1
1	TCCGKSSRWTES	1							1	WQEQISTRTSDF	1
1	TCILPNDSGKCK	1							1	WQLRIHAMLASP	1
1	TDLS*DGLDKGY	1							1	WSKHPHLHSTNT	1
1	TDMHNGLQRIVF	1							1	WSSPYLETIMSK	1
1	TDMSWYLTNESR	1							1	WSWPHLHTLHKL	1
1	TDPFVVPRYRIT	1							1	WTGPDNSIKLVN	1
1	TDSMR*MSHRYN	1							1	WTLREWSMTGF*	1
1	TDTHMPTMPLDL	1							1	WTMLST*SNPSS	1
1	TDWNPRAFRTWA	1							1	WTQKHPRMDMKM	1
1	TEDNT*VMSWQP	1							1	WVKWHSHEQRYD	1
1	TEMLLLRKTNHN	1							1	WVSSLDKRM*AE	1
1	TETHYHKLTLHR	1							1	WYAIAQRDPAYF	1
1	TFANLHPPVILS	1							1	WYRMDY*VLDAS	1
1	TFDVYLREKGIK	1							1	WYSRSDNSIQIG	1
1	TFLNNSHYKQMA	1							1	Y*NNHWQIVTSL	1
1	TFYDRDDLTASR	1							1	YAGRAHLHPHSN	1
1	TGAIPSHTSTAY	1							1	YAHTDYWIHSKM	1
1	TGGQTRINTSET	1							1	YAHTHPARHPHT	1
1	TGNLRSEACCMT	1							1	YAKLSTNIIPPW	1
1	TGRDTQVNDNPQ	1							1	YALPYSMQQRNG	1
1	TGSTYPSLTNAR	1							1	YAQYNNSPTRIT	1
1	TGTNEIYTPTTH	1							1	YASAMIPLPPGE	1
1	TGVIPPNDDWSP	1							1	YAYGPSI*MTDP	1
1	THCDACSNLLRD	1							1	YDTPLSFTILRE	1
1	THFANHGGPDHA	1							1	YDWTRYMSRGLT	1
1	THFHTHNFWITI	1							1	YEPDDRVISRKL	1
1	THLGTVDVST*M	1							1	YESINTYNALAH	1
1	THNDYNWNLLP*	1							1	YGIGVHQNPP*G	1
1	THQIESEPTTML	1							1	YHFVHLTHRH*T	1
1	THSNAKVL*SRH	1							1	YHGWSGPDNTRN	1
1	THSSQ*MSNKIP	1							1	YIE*TDEPHPLV	1
1	THTYTMVAELKS	1							1	YITPQYWEYPID	1
1	TITPVLCPTRYV	1							1	YIYPELRKP*MP	1
1	TKESWMTMTNSL	1							1	YKASYYLTPHQG	1
1	TKN*IPEYSTVK	1							1	YKMSLSPMNVLK	1
1	TKNLIEPVSKTT	1							1	YKSHLFSIGNQ*	1
1	TKSEELMNRAPM	1							1	YKTPLSLTRVLS	1
1	TKSLNNQLPLTF	1							1	YL*VSNVAPKKP	1
1	TKTPPLYQLHPR	1							1	YLAPVKKYLSEQ	1
1	TLARPTTHSIRV	1							1	YLDARAYESRDV	1
1	TLCGTHSLIRTR	1							1	YLMGSHPPLRAG	1
1	TLDTMFRFKTNN	1							1	YLPALMTQLAKG	1
1	TLKSIPLIYSYP	1							1	YMPYQGLRSQSN	1
1	TLLPTIPIIDYT	1							1	YNID*EALPYYY	1
1	TLQLMWLTQRTP	1							1	YNMLTDHPWEA*	1
1	TLSKSHYS*VVL	1							1	YNMPKTPPLHLT	1
1	TLSPLLSYALWS	1							1	YNRLGVGLGPT*	1
1	TLTHIVGADSQH	1							1	YNTTDKPAPS*I	1
1	TLTKAGLPLDVR	1							1	YNYDPVSHSNGN	1
1	TLWPPYYKQPKL	1							1	YPHNHWHGTKKP	1
1	TM*MPNGKSQTS	1							1	YPLNYIHRHVLQ	1
1	TMEELLSPLSFP	1							1	YPMHPYFNMSIW	1
1	TMQLYYPHDSES	1							1	YPRLVLAENNRV	1
1	TMSLLTRVDRLI	1							1	YPSFHTLQREQ*	1
1	TNQRAVPVERSS	1							1	YPTLTAGML*TG	1
1	TNTSTHFHYGLW	1							1	YPYATGARFTIV	1
1	TPDSFVRTINLL	1							1	YQSPNSHGSRNG	1
1	TPEGQRTWPVLF	1							1	YRIDSTGKPLGN	1
1	TPLARNPGQFWI	1							1	YRSPTFAQ*IMS	1
1	TPLLTLNVDNDR	1							1	YSASGLGLMLRI	1
1	TPLSLH*DHGVQ	1							1	YSFQLGSN*GLR	1
1	TPNNTKASPVPR	1							1	YSFSAHLTNPYL	1
1	TPNTMIPGVLLL	1							1	YSIYDPKLDVEF	1
1	TPPTWPLYSYLY	1							1	YSLPESNLYLAR	1
1	TPQLATSYYPAD	1							1	YSLTGIVTAGQN	1
1	TPREYSPQFSEQ	1							1	YSLTSMQRITPP	1
1	TPWSRVTSHLHT	1							1	YSNHSVIGERRS	1
1	TQAGSKTSYQTR	1							1	YSSSGQLVAIGP	1
1	TQHQITLMRTGL	1							1	YSYHSTNLTKTW	1
1	TQLHYLMWTPRN	1							1	YTDLTSDTLVRG	1
1	TQPNSNDMFSRE	1							1	YTEIQGKAYTVP	1
1	TQTETLEFSWPM	1							1	YTGEDCGCLMSR	1
1	TQVLTRTKWFPS	1							1	YTPHLTSYTMPD	1
1	TRDSHETVHVGI	1							1	YTVQSATGREL*	1
1	TRMNQPKPHILV	1							1	YV*NTRMHERTW	1
1	TRPVTWMTDLSD	1							1	YVHRPSYGVLEL	1
1	TSAPTDCSTTFY	1							1	YVPGHYSQTQLV	1
1	TSDLLHMLKLSS	1							1	YVRAEDATLLGV	1
1	TSDPKVWSANFD	1							1	YVSHKVSTYDVA	1
1	TSFVRNDHEDYG	1							1	YVTH*INSLPSS	1
1	TSLFTLH*LLQG	1							1	YWDSKKITSQWS	1
1	TSLNRVVEHMTH	1							1	YWDTNATQAEKE	1
1	TSLQNHPSSNLA	1							1	YWNGTVLQSPLP	1
1	TSNLKHLHNHFL	1							1	YWPDYLTAELTR	1
1	TSPS*TRTWTEN	1
1	TSPTYSVSLNST	1
1	TSSIIWDNLYRT	1
1	TSSRSQAASILT	1
1	TSWESITWTTLA	1
1	TSWHERLWTRLD	1
1	TT*AEAQTDSRQ	1
1	TTAALPTDTVLT	1
1	TTG*ETLSADVN	1
1	TTHNSMVE*GYG	1
1	TTKDVQHRSMSM	1
1	TTMPTGHRLIDT	1
1	TTNWPTKIRTVF	1
1	TTQPNGHMIALG	1
1	TTVGPDRLSITQ	1
1	TTWSTVLYEGN*	1
1	TVGAPYLYHWLR	1
1	TVKTTLQMKKNM	1
1	TVKWSEAAQMLI	1
1	TVLDKTTWPFSN	1
1	TVNYTQISQRPH	1
1	TVPNHKAWHTA*	1
1	TVPTGQMSLPVI	1
1	TVQECETPQI*A	1
1	TVSPKKVERWGA	1
1	TVSTPWWLHQTH	1
1	TVVNPSHLQTMV	1
1	TVVVPIPNLKSP	1
1	TWP*ITHSKVPV	1
1	TWRQQSPAPVAS	1
1	TWSMTTIEVDLS	1
1	TYAEPSATMQES	1
1	TYIWDLPDYKPP	1
1	TYKTINPLLPDT	1
1	TYPLDLSDHEQA	1
1	TYPSITNMHLTT	1
1	TYSDWGIETSIE	1
1	TYSPTCGSENNL	1
1	VAHDKDSTSAGA	1
1	VAHSSYMSQITH	1
1	VAI*ANPHIGRF	1
1	VAKNYGQSVNGQ	1
1	VALHPFNYSPLY	1
1	VANEQKKSYGQT	1
1	VASF*TQQHQNR	1
1	VASKLF*MNRDT	1
1	VCKGPGRIMVPW	1
1	VDAHEHQRSHLR	1
1	VDAHVHKSQLRL	1
1	VDLRDVPLVPPK	1
1	VDPSPYAVKTVQ	1
1	VDSEF*TPTSTT	1
1	VDYKPYRT*VSI	1
1	VEAAKVALTRIP	1
1	VEPLTSTRYSDH	1
1	VFPYSSQPLSDE	1
1	VGNVGTNSTSRS	1
1	VGPFSILRDVQA	1
1	VHDAYRHWPHPQ	1
1	VHGRQFSHTQIT	1
1	VHLQTVKVLSNK	1
1	VHSK*ELTYSNT	1
1	VIGGTILAEPYA	1
1	VIQSPRYNDPSL	1
1	VITTNR*NQYPP	1
1	VKANSTPRWTSW	1
1	VKRIQSEV*GLW	1
1	VKSFDDPSSWTE	1
1	VKSFPYSSGHDN	1
1	VKSMIQILTPSG	1
1	VLAGYTPEVVSD	1
1	VLATTAPTTGEN	1
1	VLEPGHLPKNLY	1
1	VLGAAPFVPTHV	1
1	VLHDMYWYTPLT	1
1	VLPDLWKSNNPQ	1
1	VLPLRPTWIGRQ	1
1	VLRNEHSPDPSQ	1
1	VMHTKNQFPPWK	1
1	VNGSGFWTPPLM	1
1	VNGSVDRNNDSR	1
1	VNKSWLALHDYS	1
1	VP*NQRLETLNN	1
1	VPFFAHLPPRHT	1
1	VPFLSHLPPRHT	1
1	VPKTSTALDGSS	1
1	VPLVNSDPNANP	1
1	VPLVYPSSAEYP	1
1	VPNKHLNWNNQR	1
1	VPNPVPIDPSIA	1
1	VPTKFTAS*MTY	1
1	VPWHPRQNPWRF	1
1	VQ*IMKPKMTFL	1
1	VQPNPSWVALRI	1
1	VRFELAQPFLTK	1
1	VRITM*GSYLRT	1
1	VRNHPIHELDRT	1
1	VRPRDNPGMAAL	1
1	VRTCLTCPVANA	1
1	VRTLSGNYSSLE	1
1	VS*VKHPRAGFH	1
1	VSANAFSTNPH*	1
1	VSCAQRLETPMR	1
1	VSEDLEWSSTMT	1
1	VSG*KFAQLNSG	1
1	VSKYPNLTVNGD	1
1	VSPEAIFYRLPE	1
1	VSPHSSPSRGYQ	1
1	VSPLATPLYSYL	1
1	VSRGPGSMSVNA	1
1	VSSSTLLMAKEP	1
1	VST*DCISAMSN	1
1	VSTTLLTHINAR	1
1	VSVEIETKSSAI	1
1	VT*LQERHPRGQ	1
1	VTATAGINEMQK	1
1	VTDNSLHNKERP	1
1	VTEASEKSLRDR	1
1	VTLNKSNEVAGR	1
1	VTLNPNKDMFIR	1
1	VTMPATNRDFSE	1
1	VTNVDTTTSLST	1
1	VVKGRTAIAGTF	1
1	VVKMRP*VSTLN	1
1	VVLNRLSATQLK	1
1	VVP*KISPESKW	1
1	VWRMAPPQSGSI	1
1	VYGTFGQVAP*M	1
1	VYS*LTRPFERH	1
1	VYSW*DTLHLLS	1
1	VYTLTSQDRRMV	1
1	WADYYKYDLGMP	1
1	WAGARTSSEMTP	1
1	WALQDGADLA*T	1
1	WAPPPTTNLTRV	1
1	WCANQTLLNLSE	1
1	WDPTFEATWPLY	1
1	WEIVTHPCARDF	1
1	WEVRSALSAQQY	1
1	WEYRLLSPVDPV	1
1	WGDRIRFPSPRF	1
1	WGMRSQCPTRTT	1
1	WHSRLAHQDQHF	1
1	WHVMDIDVS*MP	1
1	WHWSYWPGDNRA	1
1	WIHGTAASRDYV	1
1	WLDHPSLSKYLT	1
1	WLNPYQQLGMSP	1
1	WLRHSFPPRHDP	1
1	WLSSDWASGGTP	1
1	WMNKAP*GSLTT	1
1	WNIDLNHPPEPK	1
1	WNMNNGKLVTIM	1
1	WNMTHEQNMPR*	1
1	WPHYSGMA*TLN	1
1	WPHYTPHSHSET	1
1	WPIGHPQVGDYN	1
1	WPKDQSVLARPS	1
1	WPKTLTPGIPLL	1
1	WPTAAIVSRALQ	1
1	WQEQISTRTSDF	1
1	WQISSQHSTVPD	1
1	WQLSL*MFSTAS	1
1	WQPQFRIQYSTN	1
1	WRDMKTQMVHVA	1
1	WRTNAAMLQYSM	1
1	WRYHP*PGSMSV	1
1	WSTFSYSRAVFY	1
1	WSTVDITGASGT	1
1	WSVGPRSQRM*D	1
1	WSWPHLHTLHKL	1
1	WTGKSSSRTQEL	1
1	WTNDCHPSRLWY	1
1	WTYEPAH*SATS	1
1	WVPYVHPHVHSG	1
1	WVRQMSETTSHR	1
1	WVSKLVYDQEHR	1
1	YAGAGYSRQGST	1
1	YALGTWDPPYTP	1
1	YALPIVTTLPRS	1
1	YANHDEVMKLNK	1
1	YANYLLT*ITSN	1
1	YASPYLEDMLPV	1
1	YATSLKWQEYMK	1
1	YCCDGAYFMALG	1
1	YCYEKSPYYDRD	1
1	YDDFRPRYNLAL	1
1	YDHRSTQIIAQT	1
1	YEER*MTFVESR	1
1	YEPLGSPPMWMK	1
1	YEQLAELAKLTR	1
1	YERSPTLSISPE	1
1	YES*GTSHKTPQ	1
1	YFHQHEMTGVPY	1
1	YFPDLVKYNKLY	1
1	YFPILRNSTVAA	1
1	YGRLANDNRGVP	1
1	YGTTMTLNDDLD	1
1	YHEYILLPVLPL	1
1	YHGHITDYFDWD	1
1	YHRVTDLTSNRQ	1
1	YITGRPTVLHTF	1
1	YLAQVVQTNLIS	1
1	YLHQPLDHQNTR	1
1	YLHRWPFAQMHL	1
1	YLINSDADLTWS	1
1	YLNEYHEWSRHL	1
1	YLPNINMKMTNY	1
1	YLPSRHATGSG*	1
1	YLPVKMLKPQAS	1
1	YLRAEASSPDMY	1
1	YLSPYQHNAQGS	1
1	YMDERVSGIPPS	1
1	YMTVKGQY*TTL	1
1	YMWPHQNHTWQL	1
1	YNGELVPGFLST	1
1	YNGHPRVPTSLS	1
1	YNLTMKPTIPVS	1
1	YNNPFGAESMFR	1
1	YPAGQNKMA*MF	1
1	YPHEYNKTLAQT	1
1	YPHNHWHGTKKP	1
1	YPHQHYAFSNST	1
1	YPSLETNTLDTW	1
1	YPSSWKPGGYMT	1
1	YPTYPISNSMKV	1
1	YPVHNLTNLVPG	1
1	YPVTRMFNAMMQ	1
1	YPYWNSAVNGIS	1
1	YQEPARHDVPYD	1
1	YQETLVLHRKIM	1
1	YQRATQPSSVQE	1
1	YQSQLSLLL*GW	1
1	YQTVPLATTASK	1
1	YQYTAKRWP*NN	1
1	YRAEIYNNLEMM	1
1	YRDQWPNSISWY	1
1	YRHYLAHSSDTN	1
1	YRPDLHQTRGP*	1
1	YRPPNEVLTAPV	1
1	YRTTLAAGISTY	1
1	YSGLSISADTRQ	1
1	YSGPAPYA*AHS	1
1	YSHANAGPTPTR	1
1	YSHLNGTAMANR	1
1	YSLNNVQYPAKT	1
1	YSLSSPTCVTKW	1
1	YSNDASWTLTGT	1
1	YSPRPMEIAVVA	1
1	YSTPKETLFARR	1
1	YSVHTHTHSLTW	1
1	YTHTHAN*MVHS	1
1	YTQTSIGHIRAL	1
1	YTSQLLVPALLD	1
1	YTYHSYHMHVVP	1
1	YVMPWPTSAHNR	1
1	YVSANIKEWKRP	1
1	YWSDAQSSYSHN	1
1	YWSSSAYP*VRR	1
1	YWTSHQSGDSAL	1
1	YYDFGNCLHANC	1
1	YYGPMTSFKERI	1
1	YYMSKTRP*AVW	1
1	YYRLPEASPTKR	1
