# Supplementary material for: Next-generation sequencing of a combinatorial peptide phage library screened against ubiquitin identifies peptide aptamers that can inhibit the in vitro ubiquitin transfer cascade
Source: Front Microbiol. 2022 Dec 2;13:875556. doi: 10.3389/fmicb.2022.875556 (PMC9755681; doi:10.3389/fmicb.2022.875556)
Supplement: Supplementary file 4 [file Table_4.XLSX]

## Sheet: Sheet1
Supplementary Table 2C
long wash nedd unamplified round 1			long wash nedd unamplified round 2			long wash nedd unamplified round 3			short wash nedd unamplified round 1			short wash nedd unamplified round 2			short wash nedd unamplified round 3
4	LAGVQLRDIWPH	1	19	QHFHIGESGSLL	1	36	HYTHTHQYTYSM	1	7	FNSHDHTKQFGA	1	11	QHFHIGESGSLL	1	5	QHFHIGESGSLL	1
4	MARLSEADNKNL	1	7	FNSHDHTKQFGA	1	36	QHFHIGESGSLL	1	7	NYEFSISEQSHD	1	8	HMGRHMHEGASS	1	3	FIPAQLHFHWRS	1
4	WDGRLLPSTPSF	1	6	HYHWTPFQAHYS	1	14	HYHWTPFQAHYS	1	5	FLPWTYTNLMPL	1	6	ALAKSQRYLLDW	1	3	HMGRHMHEGASS	1
3	AHDAYDWLVHPL	1	6	NFMHGIKFKNYW	1	4	KIWPLSTLNPRS	1	4	QHFHIGESGSLL	1	5	FLPWTYTNLMPL	1	3	KVWNVVSTDAPV	1
3	ALAKSQRYLLDW	1	4	DVGSHKPEFHWR	1	3	GRLMYLSDSYGI	1	4	YNKLTPDDRM*I	1	5	VFYTQIDYRPSH	1	3	TLTLNYAKFNPT	1
3	DHDSLLQADFTS	1	4	GRLMYLSDSYGI	1	3	KVWQLLNNEMHG	1	3	ALAKSQRYLLDW	1	4	FNSHDHTKQFGA	1	2	AKFDMHIATRLS	1
3	FNSHDHTKQFGA	1	4	SHIQTYTSRIFT	1	3	TPLTVHGLPELT	1	3	DWTTARTTLWYP	1	4	YEHLAELTFQFR	1	2	DEAVATLKQLSR	1
3	LSSTGIGVWEML	1	4	TPTSTLHKFKHW	1	3	TPTSTLHKFKHW	1	3	GRLMYLSDSYGI	1	3	GRLMYLSDSYGI	1	2	KVYALPPQPWIM	1
3	QHFHIGESGSLL	1	3	HMGRHMHEGASS	1	2	ALAKSQRYLLDW	1	3	LSASDKYTHADY	1	3	NYEFSISEQSHD	1	2	NPGTLNTARGNT	1
3	SLLPDVITKLEQ	1	3	MLGHSTLFQMQA	1	2	DFLSFINNPKVV	1	3	MARLSEADNKNL	1	3	SHIQTYTSRIFT	1	2	SAQPYEFRWVSY	1
3	TQGMCARSPNCT	1	3	NYEFSISEQSHD	1	2	HFHKHNPTILQR	1	3	SMNHNGPYMTTH	1	3	TGMYISTMSRQA	1	2	TPTSTLHKFKHW	1
3	VFYTQIDYRPSH	1	3	TYTPYAARAPKM	1	2	HMGRHMHEGASS	1	3	TPPQNCMNCFRT	1	3	TYTPYAARAPKM	1	2	VFYTQIDYRPSH	1
2	*EGMDINDETKA	1	3	VGANWSSYHVLD	1	2	KVWNWH*AEQWL	1	2	*TPLKPPVIVRM	1	2	ADSYLSPHVRNA	1	2	VHAPFPFWTHRD	1
2	*TPLKPPVIVRM	1	3	WDGRLLPSTPSF	1	2	KVWVSGYMGTTS	1	2	AEVRIPSMGPVY	1	2	AKFDMHIATRLS	1	1	*TPLKPPVIVRM	1
2	AGKELLEMEKAV	1	3	YEHLAELTFQFR	1	2	RVFETPSMFKER	1	2	AKFDMHIATRLS	1	2	AMYDIRPNDQFG	1	1	AENETLVNAKPA	1
2	AHGTRLPLADYT	1	2	*NYTASSAQMYK	1	2	YVTH*INSLPSS	1	2	ALHSVRGEYVHV	1	2	DFLSFINNPKVV	1	1	AENPYILAWHKL	1
2	ANGSSTANHNTR	1	2	ALAKSQRYLLDW	1	1	AKFDMHIATRLS	1	2	ALYKTYDPWPTM	1	2	FHALKYAE*NGP	1	1	APTTQRVFGYQS	1
2	AVACAECYIVSN	1	2	ANSPLNINGSDI	1	1	ANSPLNINGSDI	1	2	ALYYPTTQPM*L	1	2	GRAPVTYETVWA	1	1	APTTQRVFWDQS	1
2	AWKQISLGALEW	1	2	DFLSFINNPKVV	1	1	DPTLTKKVWLLR	1	2	APKTFDFTTNYD	1	2	HAARDTLHWHSL	1	1	AQT*LITGPNMS	1
2	DASQLLIALAPN	1	2	DPEISQYVWYMK	1	1	DSDWKTFGGWPS	1	2	ATKEP*MTQKAA	1	2	HLYGPLTHINNR	1	1	ARPAMPLYWIGV	1
2	DFLSFINNPKVV	1	2	DPTLTKKVWLLR	1	1	DSVWHVHPITMR	1	2	ATTLARS*TWGE	1	2	HMTSLDATSPKV	1	1	ASDAYVWSMTHP	1
2	DHTTPQDTTAKL	1	2	GMSPLRFNWAST	1	1	DVGSHKPEFHWR	1	2	AYKPWLKGVGAN	1	2	HTNSALRNNSLA	1	1	ASTPPT*YVQIY	1
2	DMSANLVV*TSL	1	2	GQAVPWNASQFE	1	1	FAKYGNVREFPL	1	2	CLINGMRNNAEC	1	2	LQRYPIEEGFMR	1	1	DDILVNPFASLS	1
2	DNMNLEGDSPQL	1	2	HVLYTIAGGLGP	1	1	FIPAQLHFHWRS	1	2	DIPKEQRKEFTT	1	2	MARLSEADNKNL	1	1	DENDFIKTRNQH	1
2	DPGPYW*KTPWE	1	2	HYTAIHMHNTRQ	1	1	FNSHDHTKQFGA	1	2	DNGPSRTAHNGE	1	2	MHENSNLLKLRV	1	1	DKTPIGFYGTNS	1
2	DSPSPLTQPGRR	1	2	IDNTFRNEYRTM	1	1	G*VGYYHTRATS	1	2	ELQEPPNALPSV	1	2	MSWSLQLAPTNG	1	1	DLLA*LTTKNHI	1
2	DTHGSG*VSKHN	1	2	ILPPHRVVHKYL	1	1	GRLMYLSNSYGI	1	2	ETAHKPTETWFG	1	2	QTLTKTGKVDYY	1	1	DPTLTKKVWLLR	1
2	ETFLPQSENSSG	1	2	LNWTPASTSL*N	1	1	HAARDTLHWHSL	1	2	ETETHIVSPHLK	1	2	STFTKLNTSAMI	1	1	DQYNNFKSLPTA	1
2	FGRDAAVAYEMD	1	2	LPLRYNSEAPVE	1	1	HDSRPSSHTIST	1	2	ETTRLSARGLSS	1	2	STLVYHGTLNTL	1	1	EPLVNPNTVCRP	1
2	FIPAQLHFHWRS	1	2	MARLSEADNKNL	1	1	HIRHNHPPHVAL	1	2	EYDSLNQGPERV	1	2	TANTGIKNMNTR	1	1	EQAGSSVRQNFT	1
2	FLPWTYTNLMPL	1	2	NSTRPLDEGPKM	1	1	HNWGLWHLKPGQ	1	2	FHCNVIRPSATK	1	2	TDIDQSLSTPVI	1	1	ESTSAYWQRYTR	1
2	FPQCSHPACSFT	1	2	QPRETSMESWPD	1	1	HPRITHWHTYDD	1	2	GMPSHKLRNSQI	1	2	TLKEHVNP*ARI	1	1	FHIYPNTIHTEY	1
2	FTYYTTKSDLTF	1	2	SSGVRLNESMGA	1	1	HQNSHFHWLTPL	1	2	GTETNDQEWTYP	1	2	TPHLYSRPHSFT	1	1	FKPFDASVTLLH	1
2	GDTFRLHTITGS	1	2	STLRGTTPLSNY	1	1	HSHTHSMDWIAF	1	2	GVENQDSQWIP*	1	2	TPRPIPTLSQIT	1	1	GRADLSPHYQPP	1
2	GGPIPDLWLAHT	1	2	SYLTNIPTYHPW	1	1	HTWHTHTADTKT	1	2	HMNDSPKLT*KA	1	2	TPTSTLHKFKHW	1	1	GVISPVRVIHRL	1
2	GKMSSPMEPDGT	1	2	TGVIPPNDDWAP	1	1	HVDKLYKNYYAK	1	2	IGTQMPGKKSLN	1	2	TSAGGIQSASAG	1	1	HFHKHNPTILQR	1
2	GPTSLGDP*LNA	1	2	TPLTVHGLPELT	1	1	HVNKQIGEIKYI	1	2	ITP*AISVNIRK	1	2	TTFGTGYGQSLK	1	1	HIRHNHPPHVAL	1
2	GRLMYLSDSYGI	1	2	VFYTQIDYRPSH	1	1	HWNERHAITLLN	1	2	KPQPLNTMIMHT	1	2	TVQYMFDQIGLQ	1	1	HLFHCPTCGPHK	1
2	GVWHYPMDWLYK	1	2	VPFLSHLPPRHT	1	1	HWSSTPDLQLSH	1	2	LAGCVSQGPVPC	1	2	TWHPKSGNERLS	1	1	HLRLIASSTHDL	1
2	HLVPSSGSTVEL	1	2	VQPQYLSMDYRD	1	1	HYHRPHMHKVTA	1	2	LCGHSTYFGLTY	1	2	TWQTISSTL*DV	1	1	HMTWTRHSQQVY	1
2	HMFEILNVVQRY	1	1	*ISGMTPKGMNH	1	1	INYPITLAQLGG	1	2	LDKWEHGMTASS	1	2	VELTISHSLWYL	1	1	HNNESVINLWHQ	1
2	HMGRHMHEGASS	1	1	*LTIIPMQLLDI	1	1	IP*KPILPHCKH	1	2	LQRYPIEEGFMR	1	2	VTYMPTLLDNPA	1	1	HQHVHYGWSKGD	1
2	HMTSLDATSPKV	1	1	*SHPTLLHWTQA	1	1	KVWTLNRPVNTF	1	2	LSKKFLEPMADV	1	2	WHSRLAHQDQHF	1	1	HSYHEHLYYSPS	1
2	HWMLKVDTNITS	1	1	A*DPKMMSVLWQ	1	1	LCQHR*VDACIR	1	2	LTGWNESYIKLT	1	1	*ILGLYETSWQG	1	1	HVRPHTHLMNTK	1
2	IGTQMPGKKSLN	1	1	AATSSDITERTS	1	1	LDPLYLVSDKRT	1	2	NASANLPVGNEK	1	1	*NYTASSAQMYK	1	1	HWWTSQPLSYDY	1
2	IIAPLAHPTNEP	1	1	ACNTSLSKCKMP	1	1	LE*VTSPHTNTY	1	2	NFMHGIKFKNYW	1	1	AALSRDSHQRTF	1	1	HYHRPHMHKVTA	1
2	INIKYSIQGRMH	1	1	ADHSTMGPFER*	1	1	LIRTNSPSTVVS	1	2	NGSAPLKSIMHY	1	1	AEHKRILLDTKI	1	1	HYTHTHQYTYSM	1
2	INTVIY*TSPLG	1	1	AILSSKSPQPLN	1	1	LQRYPIEEGFMR	1	2	NHSTFNTAEFAD	1	1	AFGTYKSLDFES	1	1	ILWQVVEFRQI*	1
2	IRDN*KVYQYYW	1	1	ALSDKHNNYMKD	1	1	LTF*TRLHNYPS	1	2	NILSMCLDVVMR	1	1	AGMDKNNANHGP	1	1	IPLMSEPALEML	1
2	ITESYHASSAGL	1	1	AQGHNYPKGTAH	1	1	LTLGVGHSAIVK	1	2	NTAKLELLTDHG	1	1	AHDAYDWLVHPL	1	1	IQESRQFQPSSY	1
2	KLNETYPLQNVT	1	1	ASSILVHA*ERS	1	1	MHENSNLLKLRV	1	2	NVLVRETELLGP	1	1	AHKH*TQAEWSR	1	1	IRAVTVATAPHG	1
2	KNMAKAEDNVYM	1	1	CELMASRWHPGR	1	1	MLGHSTLFQMQA	1	2	QAQHFTTRDQMP	1	1	AIMVTPTSWRWQ	1	1	KDFMMRNGIVPS	1
2	KTHEVDAVAWPK	1	1	DCDTQLHMCEQD	1	1	MTFAATDRLGRV	1	2	QITNSFPYVNMH	1	1	AIPPHKSPLNDN	1	1	KMHAGVMMGP*N	1
2	LAGCVSQGPVPC	1	1	DFSNHRYHSLSK	1	1	MVSHYSAKGNML	1	2	QKSLPFTTPMMP	1	1	AISTGPN*APNY	1	1	KSHMSSQW*DYP	1
2	LDTSSVRSSGWQ	1	1	DGGYRSYYAHMH	1	1	NPGTLNTARGNT	1	2	RPPIATPIYNTK	1	1	AKTCDDRPQYCH	1	1	KVWNFNRNPNHV	1
2	LISQRHLPIMLK	1	1	DHDSLLQADFTS	1	1	NTTDLTPPQKLI	1	2	SDTLAPNPIHLQ	1	1	ALAAVRLNWNHS	1	1	KVWQHIPWSDKN	1
2	LRLQVQTMWTKD	1	1	DHYFRHMRQHSD	1	1	NYEFSISEQSHD	1	2	SEFNSKMNYRSV	1	1	ALIGPNILLYSS	1	1	LGTGPAKRDVAR	1
2	NAHLP*SSRQTY	1	1	DIEKTMGDYRSH	1	1	QQFSYWESGSLL	1	2	SGLPPWNTKPLQ	1	1	APHDVGEAR*KK	1	1	LLDASSMISGRV	1
2	NASTPFVSHMYA	1	1	DPSHTHFHKQTG	1	1	SHIQTYTSRIFT	1	2	SIGTSAWHMERP	1	1	APLQSEFPCFNA	1	1	LLVPSMSKLPTK	1
2	NAVHSQPRSLWL	1	1	DSDWKTFGGWPS	1	1	SLLPDVITKLEQ	1	2	SNTKGQDLMRSS	1	1	APTTQRVFGYQS	1	1	LPIHSSSNTYTA	1
2	NCHPYNFPWRNN	1	1	DSKNTTKMNSPY	1	1	SLNCHPCPPYSP	1	2	SRPPTILTHSLD	1	1	APTTQRVFWDQS	1	1	LQRYPIEEGFMR	1
2	NGMR*DKIPENI	1	1	DSVMYTHIQQLP	1	1	SNPFSPMFLPME	1	2	TFTHSSAPVLLR	1	1	ARDTPNHSTLRV	1	1	LVRASPFEFKNA	1
2	NIARTPNYHLEM	1	1	DSVNIKEMDPAS	1	1	SPNGHYHRPDYA	1	2	TFTVSETYTYAN	1	1	ARLANHTWTSLT	1	1	MHENSNLLKLRV	1
2	NQSLRNPTTIIP	1	1	DTAIRDKELMHD	1	1	SSAHWRHFNWNL	1	2	TGAFHFTKFQYQ	1	1	ARMDHEYTSNLR	1	1	MLGHSTLFQMQA	1
2	NSGVEGRHNIAA	1	1	DYTSNLASTHTI	1	1	SSLH*KFSHRPL	1	2	THSNSELTPNMF	1	1	ASSIIHELYTDV	1	1	MNVPNMSTN*KR	1
2	NTSYQLKTNH*L	1	1	EDSNCTAHSTLH	1	1	STLEPLT*VYML	1	2	TLSVLADRVPSS	1	1	ASVTSVHNKQST	1	1	MTPSTSNTDSRG	1
2	QGLTPIQYYRQL	1	1	EKDII*NDPANT	1	1	STNRHDPPNSLH	1	2	TPTSTLHKFKHW	1	1	ASYQKSHPAYGR	1	1	NARPQNDIVRLN	1
2	QNKTLNWLTGLN	1	1	EPPVATNVWDPF	1	1	SWKMHDAPTMWY	1	2	TRSLPYAFPALS	1	1	AYSANNFDVKGI	1	1	NDYWVRPNPHEI	1
2	QTTSYHIAPHVL	1	1	EPWPMLAASNAP	1	1	TGMYISTMSRQA	1	2	TWPLP*KKMGQP	1	1	CPVIRMHEKMPL	1	1	NIARTPNYHLEM	1
2	QVRQLDWHVHST	1	1	ESIKLDPKFSYI	1	1	TQGMCARSPNCT	1	2	TWSIRATLM*TD	1	1	CYCAVNLPLPSH	1	1	NLHAWPINNDYV	1
2	RHLES*MPSQQL	1	1	FAKYGNVREFPL	1	1	TSAGGIQSASAG	1	2	VFYTQIDYRPSH	1	1	DDLVLRIPCDSP	1	1	NSTQAGRPYDST	1
2	RLFDGLQMPSIE	1	1	FDGDVTNNRDVN	1	1	VAAWTDTH*DLP	1	2	VGTTPVDRKLLI	1	1	DGSVSMITLLGK	1	1	NYEFSISEQSHD	1
2	RLSPPLIWGNRA	1	1	FDNSLA*MRMAE	1	1	VFYTQIDYRPSH	1	2	VPFFAHLPPRHT	1	1	DHDSLLQADFTS	1	1	QHVNAPILAPWH	1
2	RTNNTDNTTLHP	1	1	FENPEATMGRRF	1	1	VGANWSSYHVLD	1	2	VRA*TTLVRMEL	1	1	DIEADTPYPDVE	1	1	QKSWHTHPQASM	1
2	SDSWPSWSSRG*	1	1	FEYTPTIWKRTE	1	1	VIVSNHRMSDVN	1	2	VSASAHRFTMSS	1	1	DKMQVQ*SYHVR	1	1	QLMRANPSRVHA	1
2	SFPT*HLMWFDN	1	1	FHVPHNRYSCLV	1	1	VP*KAIMQVQLL	1	2	VSQPIKLFDNTF	1	1	DLSHNYVPTQQA	1	1	QSPLGGSDLPVW	1
2	SHIQTYTSRIFT	1	1	FLPWTYTNLMPL	1	1	VPFLSHLPPRHT	1	2	VSSLGNHTVPRD	1	1	DPSHTHFHKQTG	1	1	QWINMKDQDD*R	1
2	SLAKSNTEITQR	1	1	FSDVR*NDSELP	1	1	WVSSNHLIDDMP	1	2	VYFHSVLPKCTS	1	1	DSYNRNSQTQFI	1	1	RSVNLIYGEALH	1
2	SLNYMLDMHELM	1	1	FSFEYSWNTSYK	1	1	YEHLAELTFQFR	1	2	WLDSNAVRLFPE	1	1	DTTLKVHSLFRS	1	1	RVFETPSMFKER	1
2	SSANG*ISIHMN	1	1	FSTMGNTRAGAH	1	1	YHESVLRLLNTN	1	2	YDLNLHWDAAPW	1	1	DWCPGTKYCSAR	1	1	RVGHQL*MREDW	1
2	STDAPNAYPRAS	1	1	FVGTFM*VGLSE	1	1	YSSIYLNMSMTP	1	2	YEHLAELTFQFR	1	1	DWWGNISPWTNY	1	1	SASLIHTKHFWS	1
2	SVLDALTVPMGT	1	1	GHQPSANTEREG	1				2	YIDYPNTTYDAP	1	1	DYYTHTTVWAQH	1	1	SDTSFHRLIRKD	1
2	TAKSSNHPFARN	1	1	GHTWVNDTNSRL	1				2	YYSPHLWTSIPE	1	1	EATNMSLHQDYK	1	1	SIEVHPILHARY	1
2	TCNSP*NLHFNR	1	1	GLLYNPKDCCSK	1				1	*ATLTTYEVWGA	1	1	EGTPRQSGYT*K	1	1	SMHMGPLPHAVT	1
2	TGMYISTMSRQA	1	1	GLSFQKAS*LAS	1				1	*ESSTTETHPYL	1	1	EHSPYSSDLYGP	1	1	SPHQYLYSQRYF	1
2	TLVKNMQTRDQL	1	1	GMEKMNNHTGMR	1				1	*GLDVFDHPLKE	1	1	ELGPVYANLPHR	1	1	SPLPTNVSLK*K	1
2	TLYQKSLNTQSS	1	1	GMPSHKLRNSQI	1				1	*GRLETTPWMTR	1	1	FAHTVRPMSVM*	1	1	SQAQPISS*NHV	1
2	TQIGSLGRSNGT	1	1	GNDLVVSAAMNR	1				1	*ISLTPPLVVDI	1	1	FIRAGTSNLEQY	1	1	SSAHWRHFNWNL	1
2	TRSLPYAFPALS	1	1	GNYNLPPADTTI	1				1	*KSLVATAIQRP	1	1	FKILESASWQYA	1	1	SSVTGPKTNMGG	1
2	TVQ*TSSEALHA	1	1	GPLDTGQHKTEA	1				1	*LSGVMSVSWLR	1	1	FKTEGKNSSVMV	1	1	STRPPWQSATPA	1
2	VILNLDFRKALI	1	1	GVAHTNTTLMKD	1				1	*MHKVQYLGRGP	1	1	FNHPRLFTSHTL	1	1	SVYYETTQLRPR	1
2	VP*KAIMQVQLL	1	1	HAAVHQSIESLH	1				1	*MHNTWTTSALS	1	1	FPDRWHITQHSK	1	1	SYMNSTFASTIR	1
2	WMNTSLNKQCAT	1	1	HALSFAMGHGTN	1				1	*MSKNDDFNSVT	1	1	FPMHYGMSMVVP	1	1	TAS*VPRPMQGI	1
2	WPWFLGRTPTVT	1	1	HDLELLTHSGWT	1				1	*MSLTGLSTPGA	1	1	FSRHVPYLSSWY	1	1	TGMYISTMSRQA	1
2	WQEQISTRTSDF	1	1	HGRLDRLTPFHV	1				1	*NAQQMLLSLLK	1	1	FSWHPNILTRSV	1	1	TGVIPPNDDWAP	1
2	YHKLPQMVLPSV	1	1	HIDADDNRPTWT	1				1	*NDEPIKMISQA	1	1	GFTNEHYYKSWA	1	1	TQGMCARSPNCT	1
2	YNASNSLNEVPF	1	1	HISVSHTGNWTV	1				1	*NFWWQSGSLTV	1	1	GHTYNKENNPRG	1	1	TQLLGKPHSHVY	1
2	YNNKNGDWKMLI	1	1	HL*IKMMNSLYV	1				1	*NLQSSRTTAFN	1	1	GHYLMHNKYTNL	1	1	TQPVEDSKGNHS	1
2	YNQEYMRPGRNY	1	1	HLSLGTSFRTYM	1				1	*NLQTINAARTF	1	1	GILWGVRLSKPE	1	1	TSLTASLQNLES	1
2	YSSTRDPNTQNM	1	1	HLSLTSHKWFSL	1				1	*NMLVLHQNQSH	1	1	GIMPITITKDTM	1	1	TTYHNQP*INLD	1
2	YVNQSLMQFWSN	1	1	HLYGPLTHINNR	1				1	*NSKGLPWASAR	1	1	GNVQEPLEHDHK	1	1	TVTY*SYMSTYV	1
2	YVTH*INSLPSS	1	1	HMTSLDATSPKV	1				1	*NSSSASYNTAI	1	1	GP*ANTVKSIHR	1	1	VGANWSSYHVLD	1
2	YYNTNPRWLPWI	1	1	HNHPNKITPRDS	1				1	*NYTSLHMSASR	1	1	GPMSASSMDRYL	1	1	VNYEQRLVH*PH	1
1	*AEPYEPTSSRY	1	1	HPYILEDLKLPS	1				1	*REAVDLAPHRL	1	1	GSFKHWRD*DLK	1	1	VPLNYLHDLNSP	1
1	*ARNDDAVLTEY	1	1	HQHVHYGWSKGD	1				1	*RHLYDPLLLKM	1	1	GSLISMTNRNLS	1	1	VQRAIPPGWFVR	1
1	*ARVWSGDEIFT	1	1	HQYP*ILHATKA	1				1	*RSSDPMMATLS	1	1	GSWPMFPQRQPL	1	1	VSTHSLTNNALL	1
1	*DSKLDTQMQHR	1	1	HRHLHTYIQASG	1				1	*RVINSPPCPFT	1	1	GTLFEPHYHNYH	1	1	VVTQFYHIAGFS	1
1	*DWQWSTYNNWD	1	1	HSHTHSMDWIAF	1				1	*SHAPLFSQTYT	1	1	GVAHTNTTLMKD	1	1	WPLMGVGRPIMP	1
1	*ESNGLIKSMLT	1	1	HSLAHMNWTNLR	1				1	*TGEFYHSQAKM	1	1	GYAMRLPSATPM	1	1	WSWQNIPTSISF	1
1	*EVPTHQVTTQM	1	1	HTPDLVPLPRHN	1				1	*THEDVANPIKR	1	1	HAHSHGYARGVI	1	1	WVSSNHLIDDMP	1
1	*GLIPLSPSGTT	1	1	HVAHTEEPQTPS	1				1	*TKASQPLVNPL	1	1	HANHAAM*ENQF	1	1	YNRGADYSSVTR	1
1	*IDPFGWPMGNR	1	1	HVPQRHQTTAHY	1				1	*TQLHIVLENMV	1	1	HDLELLTHSGWT	1	1	YSPDLLLL*VGG	1
1	*INVMFHYHLPT	1	1	HWRLGSTWD*VV	1				1	*TVVLTGKQNHG	1	1	HFNTGQDCQSCS	1	1	YSTATTPKKNGL	1
1	*IPVVPEPTAFQ	1	1	HYGTSEWHYRNI	1				1	*VTSWQMRPAFQ	1	1	HGHSTLPARHPA	1	1	YVLKFPTGLGKM	1
1	*ITIRSIPGVSF	1	1	HYNHDDKSNTPA	1				1	*VYWSGEAMIAY	1	1	HINYGGTGLLLA	1
1	*KSLDFAQYQEL	1	1	HYTHTHQYTYSM	1				1	AADSDQQMNTFY	1	1	HIT*MPLRASLR	1
1	*LPDFHRSLQDQ	1	1	IEAFTSNTKSRT	1				1	AAEQRGSPVTNR	1	1	HKSTSLNSTSVW	1
1	*MLQHGMTHSEK	1	1	INAPLKPLPTNY	1				1	AAGIASPSRTAL	1	1	HLMMDTGGEGTF	1
1	*MPTPGSEAARE	1	1	KDNEALYNSWRA	1				1	AAGWAYTMSSNG	1	1	HLTEYDARNMSG	1
1	*MSVTTTRVIPN	1	1	KLHMDPRYWPKP	1				1	AAQSIKTSLYVD	1	1	HMRHPTALIYST	1
1	*NDHISPVSVLT	1	1	KMPNSTSW*TCR	1				1	AATFRLDFWDVA	1	1	HMTNRHTPM*SS	1
1	*NDSTMSSLRLL	1	1	KNHTPDPHVLTP	1				1	ACAPHDHIDTLL	1	1	HNKVLLHTPKLW	1
1	*NGTYHPGENLE	1	1	KPHLSEPPNSVR	1				1	ACDRHDSITKQN	1	1	HQEHSSSNETLN	1
1	*NPSSLSFGLAV	1	1	KPYMQHSYTWAP	1				1	ACGNKQHNSPVI	1	1	HSAVHMHLDSKM	1
1	*NYVWHASLPVP	1	1	KTLPQTIRLYHS	1				1	ADDACPIQNCYK	1	1	HVDNHIQWTLLQ	1
1	*RANVREVLVPQ	1	1	LEMNSIAMKYNT	1				1	ADDAGKDYPMDI	1	1	HVNKQIGEIKYI	1
1	*STTQTSDPSPK	1	1	LGYAGHTLTWFK	1				1	ADLQYWILPWTT	1	1	HVSREQMSHSHP	1
1	*TLADTTWLVKD	1	1	LHI*AWQEVNYS	1				1	ADNSSSWYLNPM	1	1	HVTNHSHSVVST	1
1	*TLH*GDPFRIN	1	1	LLHSTFSYRTSS	1				1	ADTTHNGAIIRS	1	1	HWWTSQPLSYDY	1
1	*TLSWISELIGR	1	1	LLMRVEAKGLLG	1				1	ADVSFINTVLHT	1	1	IAVPNMARTNAK	1
1	*TTKTGSMFYTV	1	1	LNHTWAHTQYYK	1				1	ADYRTNSDTTNA	1	1	IEAFTSNTKSRT	1
1	*TTVLTYQSGNL	1	1	LPAPRIPETFRI	1				1	AEHNRDYMRQDL	1	1	IGRDWPPVYGQL	1
1	*VLMLAEVDPQK	1	1	LPCRASPHAVSE	1				1	AEQTL*TPMTLG	1	1	IKNHTGNSHLYL	1
1	*VPSFAHLTLDN	1	1	LQRYPIEEGFMR	1				1	AFLVPLTKDLVP	1	1	ILHLNTMPGKDR	1
1	*VRVEWYPLGAY	1	1	LTQKLANSMYWM	1				1	AFSLPVSLPAMM	1	1	ILSVECNRCRGS	1
1	*VTTAQRNGMGM	1	1	LYSMDH*TKGKV	1				1	AGMHVSYMGNSY	1	1	ISAFSYESGHQI	1
1	*VYRQNLMPKTP	1	1	MHLPAAFPLIPK	1				1	AGNQSLHWTGSL	1	1	ISTYHWNSPRIM	1
1	A*AVMLHPFLST	1	1	MLPVATAW*GYL	1				1	AGPMCWPGQPTE	1	1	ITHKGEVSMTVS	1
1	A*TKPLMLSHIG	1	1	MNLSTKTTHTMT	1				1	AGRSMSSLDHTE	1	1	KEGHYTLTNELL	1
1	AA*NLHSYMKTP	1	1	MRGHQGQYAHPL	1				1	AGTSISTTRAHF	1	1	KFAYNIHVPLGS	1
1	AAAAEWGLRPRN	1	1	MRNLQYHGHVLT	1				1	AGYTVYPTELEP	1	1	KFDSWLMNNQLR	1
1	AADLPSWNIMSL	1	1	NDTLTTQTFPPH	1				1	AHGRLISSTPSS	1	1	KGLSHDARWWEV	1
1	AAKH*TYYDQLT	1	1	NETTQQQMAPSR	1				1	AHKETTQHRSPS	1	1	KHYYPEYTRAPM	1
1	AALVLRPAHAKL	1	1	NFVILTKLTDKA	1				1	AHKWA*KISSYA	1	1	KIPHMQQTNDFT	1
1	AAMAGLTHKDLG	1	1	NHLPTPTRDMMV	1				1	AHLTPL*VAEYT	1	1	KIVNVHLHQNRQ	1
1	AAMRPMDKIDN*	1	1	NIARTPNYHLEM	1				1	AHTPYDHGQLGW	1	1	KIWPLSTLNPRS	1
1	AASIGSTVSWIW	1	1	NLHSSTAFHYSE	1				1	AHTWLYTMNDHQ	1	1	KLIPVVP*AGRT	1
1	AAWTLTKQTDLI	1	1	NLSSGWLSDQPA	1				1	AI*NPPELTYRV	1	1	KNITTYVEKSPW	1
1	ADGMHWRATLEH	1	1	NNLAAKSRAMSP	1				1	AIADYSYTWVLG	1	1	KQHNWDWLWHPH	1
1	ADNQLSHPYSMN	1	1	NNLIDRSRVSVT	1				1	AIHLVLDSPTKQ	1	1	KTMQAMEPLLYR	1
1	ADTRSLSNMYKS	1	1	NPPLMQYVSRMI	1				1	AINLHDNSLKRA	1	1	KTVQAMEPLLYR	1
1	ADWIRYYVPKPV	1	1	NSTRILVPENCI	1				1	AITDREGIKWVI	1	1	KVWNVVSTDAPV	1
1	ADYYSIPLTPTD	1	1	NTISPHKELMRS	1				1	AITNDPTSEHST	1	1	LA*MDKNLVRQQ	1
1	AEAGHKHFDVV*	1	1	NTLNIQPTSEAM	1				1	AKPDEHWSRMTT	1	1	LAGCVSQGPVPC	1
1	AEAVNTKTGDTM	1	1	NVNQIMIQMSNS	1				1	AL*MGVRHMAYT	1	1	LGHIMHGNHNTI	1
1	AECKPMGLHRFD	1	1	QDASMKRSVTFS	1				1	ALES*LAMLMPV	1	1	LGTMNYYYKPGA	1
1	AERPD*LHGYPV	1	1	QEEP*TASRWFH	1				1	ALFPCTYCQIFA	1	1	LGTVWPYTSQMK	1
1	AESCPQSDRTES	1	1	QNWAVATRIEST	1				1	ALKPVVGWPMPM	1	1	LIGF*THPTSNV	1
1	AFGYRLVDESNS	1	1	QPATSVPLESHL	1				1	ALMGKRPANSPA	1	1	LINYPRDWMPPS	1
1	AFPTAHTFHRWV	1	1	QSTGFMTN*VLN	1				1	ALRLGSEHGPNS	1	1	LLQSNNM*TRDT	1
1	AFVPPDHKFAKK	1	1	QTWNPSRQHDMS	1				1	ALSLPGQKTLAA	1	1	LLYTKMGEQSIS	1
1	AGAPNLHYLGFH	1	1	QVRQLDWHVHST	1				1	AMGVLSLSAAKP	1	1	LMPNSIQ*VKPS	1
1	AGARMMGLVPRS	1	1	RLGNDMWGQRHL	1				1	AMKLTQEFGTQA	1	1	LPFAKQSMKSEV	1
1	AGHANSNPIVDT	1	1	SANRAHESLTD*	1				1	AMQKSHPRYLSL	1	1	LSASTHVVDYNP	1
1	AGMHVSYMGNSY	1	1	SETLGSI*RPQA	1				1	AMTLKYTSQPSK	1	1	LSTHTDNLGCPT	1
1	AGPKGGCHPYLP	1	1	SHIQTYTSRILT	1				1	AMYDIRPNDQFG	1	1	LTQPLYSASSAM	1
1	AGSLKSESGAFA	1	1	SHPKSVSSSLWD	1				1	ANL*SRLNNSMT	1	1	LTT*KQSLDTAR	1
1	AHDSSHEKHMTD	1	1	SIIPMVRDPAAS	1				1	ANQNGI*SYHET	1	1	LTTVMNKKGLLQ	1
1	AHKSGASGRPPY	1	1	SKPPYIWNVHPG	1				1	ANSAIPRWPMWH	1	1	LVNTGNTTRLKS	1
1	AHKTSTMPVTSM	1	1	SLIQNIQIHMLN	1				1	ANSNEYETTKPR	1	1	MALSDNAHMVSQ	1
1	AHMPSFLGKPWD	1	1	SLSDHIE*APLR	1				1	APPLKESTSSSI	1	1	MFNHDTEAESST	1
1	AHPIPDEQNPYN	1	1	SLTLDVTRDGKF	1				1	APRESTLMQNYR	1	1	MHTMLPHIPMWS	1
1	AHRGHYPSCTSI	1	1	SMLNDWPAYTTS	1				1	APTTQRVFWDQS	1	1	MLGHSTLFQMQA	1
1	AHTVTSPQFTRH	1	1	SMYSGTRCLQPN	1				1	APVMRFLMTNNN	1	1	MLPLPNDPGDTP	1
1	AHYNMLSTVSIP	1	1	SPEALNARIKSM	1				1	AQGHNYPKGTAH	1	1	MQYHTRMERHAP	1
1	AILTNIPSSNPN	1	1	SPLSAGTT*TSR	1				1	ARLFTASGNTMV	1	1	MRSPTIMPYNLM	1
1	AIVGKRNVDQVF	1	1	SPTMVNIRATLK	1				1	ARMDKLNHTQQT	1	1	MSGKQEVSAPL*	1
1	AIYLDHPT*DNT	1	1	SQAQPISS*NHV	1				1	ASDNRLLRPINI	1	1	MSNERNLKNMTY	1
1	AK*TPPQDRYKY	1	1	SSKPLNSLNMTL	1				1	ASEDLRDHMLGL	1	1	MTIGQDTKVTLK	1
1	AKFDMHIATRLS	1	1	SSPSLRTGWQTD	1				1	ASHTNAGSKPM*	1	1	MTLSFIHSGPET	1
1	AKFNFSPVPWTV	1	1	STLLFKENTLLF	1				1	ASLTSATTNHER	1	1	MYSSHAPHVHPP	1
1	AKMLHLDIASSS	1	1	STPPFDMYQVSK	1				1	ASNICDNYSPKM	1	1	NCANP*TKKMWI	1
1	ALDIAERIMPK*	1	1	STYSRPDNAVYD	1				1	ASPYLTSRITLD	1	1	NDTTIMEPKTAQ	1
1	ALHSVRGEYVHV	1	1	SVLSPPFSAYRT	1				1	ASSEEMLLTVKL	1	1	NFWMNQ*MIVRA	1
1	ALHTSMRCFIWC	1	1	SVSKTGNGNTYM	1				1	ASSLMSSSHSYN	1	1	NGLNGAYYILAA	1
1	ALKYVSLTQSHG	1	1	SYESMDVQMRRS	1				1	ASTNPLPSNPAF	1	1	NH*IADGPAVYH	1
1	ALLQ*SMDVHMS	1	1	SYLQHSLVIRNM	1				1	ASTSINTYTAPS	1	1	NILITVGRPHVY	1
1	ALLTSNHEPCDM	1	1	SYSALDHPQHPT	1				1	ATDI*LVSSLVF	1	1	NLGTNPLVANWY	1
1	ALM*NGMYRYAN	1	1	SYSKPNIAHVLL	1				1	ATIYPNP*TKRD	1	1	NLHPGDHKTEPS	1
1	ALMTNDTRSTG*	1	1	T*STNHTLANLV	1				1	ATKPEPMHAMKW	1	1	NLNVMFPRMNLT	1
1	ALQH*TSNLKLS	1	1	TASIQTQNESAT	1				1	ATLTAQSHRGGW	1	1	NNPQTPNMLKNV	1
1	ALQRLPLMPATQ	1	1	TEFLVRLPGPRV	1				1	ATLTWAWH*DVY	1	1	NPLITSKHYTVK	1
1	ALSLKQKMPTHY	1	1	TEIMVPGLHLYT	1				1	ATLVSWGRSIAP	1	1	NPWYRSQINSNP	1
1	ALSPGLLLEMWE	1	1	TEMETSTMTNKE	1				1	ATNPNY*ITAIK	1	1	NQTTDHNHKWLL	1
1	AMANKGTYKPPG	1	1	TEWWTSFETWTP	1				1	ATQSRT*TPARN	1	1	NSKLHNTLLTEI	1
1	AMHPQMLCPPNR	1	1	TGFINHPMMHIN	1				1	ATQVGRSTPYPF	1	1	NSLLLLDAYLLE	1
1	AMLNQTTSYTYL	1	1	TGMYISTMSRQA	1				1	ATRVMPGFSVPI	1	1	NTRMDNTSHLSR	1
1	AMQWVWPYSWHR	1	1	TGSVNNPIVMPR	1				1	ATTVKMDSQDFV	1	1	NVSPQTFTNMTY	1
1	AMSSASPPGTPT	1	1	TIGT*TPMTHLA	1				1	ATVTLAST*TPR	1	1	QEEP*TASRWFH	1
1	AMTIVSSTWENK	1	1	TKHLIHFGALPY	1				1	AVDGRH*NTGKH	1	1	QEYELIHGLLGV	1
1	AMTMPIRTIEHI	1	1	TLH*HMSYRARA	1				1	AVSMQKMMSQNP	1	1	QPATKATLPTLA	1
1	ANACTTSTLLYT	1	1	TLQLEML*MHIG	1				1	AVSQIHKTALLQ	1	1	QPRTFISEPYNK	1
1	ANPDNSVYPDPH	1	1	TLWPPNLHAWVP	1				1	AVSSAPPSGTV*	1	1	QSHIPQLHIQME	1
1	ANSNEYETTKPR	1	1	TNLIATIQENHE	1				1	AVTAGHLRAPSG	1	1	QTNSLTNWSDSR	1
1	ANSSPDITSVSR	1	1	TPGPRAQWPTCC	1				1	AVTFLHVNPTTR	1	1	RAVPPELMKLKN	1
1	ANSTYWKNSLST	1	1	TPPNDYYYVEDV	1				1	AVTTDTFVRLSL	1	1	S*IHVIGSNLMH	1
1	ANTSHGPYETGD	1	1	TQGMCARSPNCT	1				1	AVYSWMTVLDGQ	1	1	SANMVRGVYAHP	1
1	ANVRDSTFPNTA	1	1	TRSLPYAFPALS	1				1	AWSKPLSEAHTV	1	1	SENNTWDQLQEL	1
1	APEAQELRHRLR	1	1	TSAGGIQSASAG	1				1	AWSYPWMFKLKN	1	1	SFATWTPNFERN	1
1	APEMQAIASSKM	1	1	TSLNRVVEHMTH	1				1	AYCEPLPYGTGR	1	1	SFDINLRVKQRV	1
1	APHYGSLFDM*N	1	1	TTESGNEVLRTL	1				1	AYDLRLESNMGD	1	1	SFGQYLTWHTLG	1
1	APLPQQHTLYSM	1	1	VDVSLDFEPLRN	1				1	AYFADYSPDAFP	1	1	SFQGMPGLYFST	1
1	APLVHNIVRVTG	1	1	VGQNVFSPANQT	1				1	AYRSLSMSQTSM	1	1	SGKSPEDPSGSR	1
1	APNLLWRIDLSL	1	1	VIVSNHRMSDVN	1				1	AYSKINIIRAHS	1	1	SHAEKMDLILYN	1
1	APSGWLKDTLKE	1	1	VLALATPNKTGQ	1				1	AYTNRATLRVPS	1	1	SHLYIKQRIPPG	1
1	APYDIKCQAEKR	1	1	VP*KAIMQVQLL	1				1	CDATA*TAFMVR	1	1	SHPAKNMNL*TP	1
1	AQFPRPIHNWGL	1	1	VPFFAHLPPRHT	1				1	CDLTMSPVADPK	1	1	SIFDNEGKPNHN	1
1	AQGSDYYFTMMW	1	1	VPSAWARQFSDG	1				1	CEHMDPYSYMPK	1	1	SISKESPRFYHD	1
1	AQHA*LTKLPWL	1	1	VPSLNAFMHSYE	1				1	CETLPKALWYKG	1	1	SISMHYHTEPVA	1
1	AQHRLLHQITRS	1	1	VSSINIGGVSFL	1				1	CIMVNCPPAYAT	1	1	SITTVRDASLYS	1
1	AQRVIQEPHLK*	1	1	VSTLSNGLPTRT	1				1	CLMGNSERALTC	1	1	SLDIAPIRRLTQ	1
1	AQTPTNDRM*MK	1	1	VSTLYNSRPLQR	1				1	CLTSAT*MARLA	1	1	SLDTHTSPMQIS	1
1	AQYQSRAVLWAD	1	1	VTHYKEGWTIMI	1				1	CPNPNSSIIVYE	1	1	SLG*TWSTRYVP	1
1	ARCSMCSDIRVI	1	1	VTTDDGNPFTER	1				1	CPTVGNEQCKPE	1	1	SLPPYPKAPTST	1
1	ARLNLKDLSYPV	1	1	WHSRLAHQDQHF	1				1	CTIEQCNSYAA*	1	1	SLYNKESRQIQD	1
1	ARLPIQPPNKPL	1	1	WSANGYLGHSHP	1				1	CVGRSCHWLFAM	1	1	SMVKSPLQHTYW	1
1	ARLSSSTSVVEV	1	1	WVFTSGPYKEMT	1				1	D*RTNDVYWTRF	1	1	SNHYSYMISEAA	1
1	ARYSEWPSPPQL	1	1	YEVWTIADA*TL	1				1	DAHTTERYNMLD	1	1	SNKYMHTMYT*T	1
1	ASDITTSVRYLR	1	1	YHRVTDLTSNRQ	1				1	DAMDKIPRWMKR	1	1	SNTHTFKFALNL	1
1	ASDLNRLPHNSI	1	1	YL*MPWETYAAG	1				1	DARNLNTTSPQS	1	1	SNWGTPELSTYR	1
1	ASHTTDLLFCKR	1	1	YNNKHESS*EVP	1				1	DASPVRDKNQIY	1	1	SP*ELRYTLLQL	1
1	ASKHTGHQQPQ*	1	1	YPYHSHWHDGQL	1				1	DATLNLKSTTPL	1	1	SPGSMYRLIRTL	1
1	ASKLSWPPQYLQ	1	1	YSTHGWMDHLDK	1				1	DAYDAYSSHWSL	1	1	SPRLTNSTIQLM	1
1	ASLNFKFSAKGW	1	1	YVTH*INSLPSS	1				1	DDSKSLLTE*DL	1	1	SQVPTYESPPPK	1
1	ASMWTFRMPPWL	1	1	YVTPANGADRMY	1				1	DEPTPTILRVAG	1	1	SSGVRLNESMGA	1
1	ASNFPLTMRTQG	1	1	YWPVYANSHTHR	1				1	DESVQTHGYKLY	1	1	SSI*THRMNHIE	1
1	ASPVAKSLNS*K	1							1	DFGLVQNRPSDY	1	1	SSLH*KFSHRPL	1
1	ASSLMSSSHSYN	1							1	DFNPPNPSHDAI	1	1	SSLQLYAACNKC	1
1	ASSPMSLRPLFP	1							1	DFQDLQPSLFSY	1	1	STYTTYPPLLHF	1
1	ASWALFSQMMPL	1							1	DGHDRLCPKLMG	1	1	SVTPMTDATDIF	1
1	ASYMVCTSCWQE	1							1	DGLEQTLLLVPL	1	1	SVYTSSTTKPPG	1
1	ASYTSTSQLIDK	1							1	DGLNVQAKLVSS	1	1	T*ALSANDAEKR	1
1	ATDEPQKLFRCE	1							1	DHTSKRFSNSGI	1	1	TAIHDTNKPRLH	1
1	ATGYIQYNVTYT	1							1	DHTTPQDTTAKL	1	1	TDDRLYNT*TTG	1
1	ATHRHYAVMTHP	1							1	DIDKLLVITTVV	1	1	TDHMLVKKLRLR	1
1	ATIHEHPPTAHR	1							1	DIPTQMDVMTLN	1	1	TDMQTWMRWVMA	1
1	ATLFPTITNPTD	1							1	DIQSPLLFSQQV	1	1	TEYYVRQTWSPV	1
1	ATLGAHIH*NKT	1							1	DIYTSWGQYTFN	1	1	TFGFVNRPAMWI	1
1	ATLSRPHL*LDH	1							1	DKGLHPSPYPRK	1	1	TGNSPCKPA*NE	1
1	ATNHEGEWNSQV	1							1	DKMPQTPGRTSH	1	1	TGVIPPNDDWAP	1
1	ATQVGRSTPYPF	1							1	DKPNNLCNHRLC	1	1	TGVIPPNDDWTP	1
1	ATVTPPPH*AIP	1							1	DLAIPSQQEYAH	1	1	THNHRMQSLVSA	1
1	ATWKTTVHNDAL	1							1	DLCKHWCSGTPR	1	1	TKTKLMSDGYRM	1
1	ATYLDSKSHTYL	1							1	DLDRYSTRKSIT	1	1	TLEKWNFKNLLL	1
1	AVHYQVSNE*TR	1							1	DLHPMALGLQQI	1	1	TLGLYNDQSTAE	1
1	AVLYSVGHNADS	1							1	DLLSSSRQELHW	1	1	TLKAAKELPLMP	1
1	AVSSGDSLQERS	1							1	DLMQQRQAYSLR	1	1	TLWPPNLHAWVP	1
1	AWSHTAVKVRNQ	1							1	DLNTWPGRLQPP	1	1	TNNVTIYAKWGA	1
1	AYDSQHTTRAKL	1							1	DLPEVI*LNYRP	1	1	TP*TWSIHRAHY	1
1	AYH*SSPRNPAQ	1							1	DLPSTKNPAQTP	1	1	TPAWSLLLRFAD	1
1	AYQETESLDVTF	1							1	DMNF*TSELGRI	1	1	TPHFLKPHYPES	1
1	AYTSQAMWEPIL	1							1	DMQRYMEPATGI	1	1	TPLTVHGLPELT	1
1	CEEYVEPPMKYK	1							1	DMVSPSGISRME	1	1	TQDRYEGLSNHN	1
1	CFSCTSYGFPYA	1							1	DNDQVTEAKTHP	1	1	TQGMCARSPNCT	1
1	CIETWSTHTRHR	1							1	DNKDAMDKLMTT	1	1	TQITQHYPQGRK	1
1	CIKPLCNL*AHW	1							1	DNMGGEQTATGN	1	1	TSLLWRTPAKLT	1
1	CINTSVNHDVII	1							1	DNNMRSLKRNLE	1	1	TSLNRVVEHMTH	1
1	CKINAIERKTQA	1							1	DNTDHPTVFLLD	1	1	TSSHNQRYFTPL	1
1	CLSQPFAVMYAP	1							1	DNYLISLKLPHS	1	1	TSTCCEKHQKMH	1
1	CMTSNLRGARFN	1							1	DPFGTHMIRLAT	1	1	TTHLSLWPYTSR	1
1	CNTYPDQCIMTD	1							1	DPIAINQMLRAV	1	1	TTIPQPNPFIKH	1
1	CRGHTGSIEVGW	1							1	DPIGSKKVIPRH	1	1	TTLHPINTSLLV	1
1	CWASVQGSPGPS	1							1	DPMVFQPAWLTR	1	1	TTSSNSFLSISY	1
1	CWTNHL*AQPCT	1							1	DPNDYDKAIYVY	1	1	TTYNPPLPAQSL	1
1	DALWLPWQLRLY	1							1	DPPNRIFKSHYV	1	1	TYHATSHNTW*K	1
1	DAQYRDLDNVKS	1							1	DPYGLPGPLLLK	1	1	TYNKTTVPWQLV	1
1	DAWGPYRHSRLM	1							1	DQGRENHWRYNP	1	1	TYQLPALNNTVT	1
1	DDRTIDNSYNAV	1							1	DRHINYLGAHVT	1	1	VDQMTRKFGGTP	1
1	DDSRNNRDHLFQ	1							1	DRLPIVLVDYER	1	1	VDRTHNQSSLYA	1
1	DEA*VSYHIWDT	1							1	DRSIVHMSHFL*	1	1	VDVHETNNQSYP	1
1	DEAVATLKQLSR	1							1	DRSMVWTLMRHE	1	1	VESSAKYTIRH*	1
1	DELSTSNHPTST	1							1	DRYHLGPNVIQS	1	1	VEVLGLNPRIAK	1
1	DERYPIDNHGLA	1							1	DSAILTEIGHTG	1	1	VHAPFPFWTHRD	1
1	DEVKSKLEKQRS	1							1	DSDWKTFGGWPS	1	1	VHMSNIEPYTWF	1
1	DFHDQSHIIALR	1							1	DSEFLALVYKVE	1	1	VIVSNHRMSDVN	1
1	DGGWQAVMTSPS	1							1	DSEVLTIYNVYQ	1	1	VLDHSFEGSSQT	1
1	DGITWQYGMARN	1							1	DSNLHYVACSLS	1	1	VLWPPNLHAWVP	1
1	DGQFLYRPDHTS	1							1	DSPSTIRNEPNV	1	1	VMMTSQTGTHL*	1
1	DGSEVRDGNLRL	1							1	DSQLRPVR*TLV	1	1	VNSYASRAIPSR	1
1	DGSLWSNARYL*	1							1	DSRSQTDWPL*V	1	1	VPFFAHLPPRHT	1
1	DGSWTLLQAPTF	1							1	DSTDPRVSNFPR	1	1	VPFLSHLPPRHT	1
1	DHAGGFASNSKP	1							1	DSTVSGKSTHVQ	1	1	VPGTIGTRWTTG	1
1	DHDVWLLDKTRR	1							1	DSYLTKNNAQTP	1	1	VPLMSEPALEML	1
1	DHDYAYMPKPIS	1							1	DTENTVHLPRGT	1	1	VPQLMCSTCADV	1
1	DHLSPRWLQPGG	1							1	DTILNRSPPYLP	1	1	VRAGDWSQSTKD	1
1	DHMNETFQGYKL	1							1	DTKLTMKHMDPR	1	1	VRPIFTSVSSDT	1
1	DHSQYLPGRLNH	1							1	DTLNA*TLPIER	1	1	VRTLSGNYSSLE	1
1	DHVERYDVMLPP	1							1	DTQIKHTLYEVG	1	1	VSIPDVTKPGLK	1
1	DIERIARTVQAN	1							1	DTSNMHRGTMSR	1	1	VSRTAVTFMPSL	1
1	DISCSAYMSPNS	1							1	DTTPGLPTIPST	1	1	VSTLSNGLPTRT	1
1	DKLNNPQDVVLL	1							1	DTWVSNLYHRFY	1	1	VTHLGRIHYRAT	1
1	DLFPSYATNNAE	1							1	DVEPDMNGPRQE	1	1	VTNNNLRTSQVT	1
1	DLKGSYVNSNNP	1							1	DVGSHKPEFHWR	1	1	VTNTQKSSKQPT	1
1	DLKLTTHFPDAR	1							1	DWGIMVLTQKSS	1	1	VTSYPPWNGPLS	1
1	DLL*MQAHTEAT	1							1	DWIIPMLPQSEL	1	1	VTVASMPNLHSL	1
1	DLLNALFTYATK	1							1	DWMNQGTV*TGS	1	1	WDGRLLPSTPSF	1
1	DLMPRNSVWLGF	1							1	DYPHNVEETRDG	1	1	WESMLTIPEVRL	1
1	DLPDVHQNLKDP	1							1	DYPVDRLELRPT	1	1	WHPQTLNTKHFD	1
1	DLRSPPHLTALM	1							1	DYTLDFRASMDL	1	1	WLPGTMQWKPKA	1
1	DLSIDDNVPSRE	1							1	E*MLRSSLRSTI	1	1	WLSSGFNVTSDG	1
1	DLVYSNPGTDPV	1							1	EAKPIHSLYMLK	1	1	WNWHTIISVP*N	1
1	DLYDNFQPGSPE	1							1	EAWPRCNECNFN	1	1	WQEQISTRTSDF	1
1	DM*IVLMPTPPW	1							1	ECNWPDASLCQR	1	1	WTYNRNSAVDDP	1
1	DMLITDAAAVSR	1							1	EDENIHDTGIAM	1	1	YDRNSPMRNNYA	1
1	DMRKMIDNDGRT	1							1	EDIPAHTASNNA	1	1	YFRSADPRVPWM	1
1	DMRVMEPWRNRL	1							1	EDLSISTRAGIV	1	1	YGGMMQSTTLQR	1
1	DMVALSPLMIGL	1							1	EDTMKVWK*TLW	1	1	YIPLLNLPVMNV	1
1	DMVSRLRTGASS	1							1	EELDRGWFVKHM	1	1	YKNTMMSTSQTM	1
1	DMYEPPKIIPST	1							1	EFNNGTARTQTA	1	1	YNTGLKPNPFTT	1
1	DNGFISNMKLGT	1							1	EGH*LNTTQKYL	1	1	YSAHNYIGHSGP	1
1	DNGLAALPNFLM	1							1	EHLRGTVMAMLD	1	1	YSLRSFTPAWSA	1
1	DNLITTLTVVYE	1							1	EHLWPTTSMTKL	1	1	YSNPDTPYIKRA	1
1	DNMHNTNRPKNA	1							1	EKTTSVVKVDAH	1	1	YSPFQSFH*TRN	1
1	DNNGRTSRPP*V	1							1	ELHSSYPNIHEI	1	1	YTDLTSDTLVRG	1
1	DNQTQWVNCQKL	1							1	ELNPKGNKPDYR	1	1	YVKPLTNGNIYS	1
1	DNTALALAPDPE	1							1	ELQNGKPADARI	1	1	YVNQSLMQFWSN	1
1	DNYFIPTHKTNM	1							1	ELWAHEQRQT*A	1	1	YVTH*INSLPSS	1
1	DNYLMSFPIEME	1							1	EMHYWPPDRPSL	1	1	YYELYDKGNENK	1
1	DNYYTSAVKNRP	1							1	EMLLAFPRDDVN	1
1	DPQLHLKQSLTV	1							1	EMMKMKPFDLHS	1
1	DPTPDGKSSDKR	1							1	EMPATMPRLELG	1
1	DPTPTTTLLMLV	1							1	EMSLFKQNLTKS	1
1	DPVLKPWDEHLR	1							1	EMSWGSTSGPIH	1
1	DPWNRYLKQQPI	1							1	ENRDAWGVIERW	1
1	DQAQIQYRSA*L	1							1	ENTYQEPSYSGV	1
1	DQDKVLTTSE*K	1							1	EPETMPLGLGLH	1
1	DQGSNTFPEDVL	1							1	EPKTPYAAHWAF	1
1	DQRAFTYRIGYT	1							1	EPLMIDQ*AYAN	1
1	DQTLEPSMLKNT	1							1	EPLSKAHEWTRL	1
1	DQTPSRVLRSMA	1							1	EPNHWRSITLQS	1
1	DQYPGNYYSMDP	1							1	EPSEHPGAPFRT	1
1	DQYVAISTSYLA	1							1	EPTLPLIRAETG	1
1	DRALYGPTVIDH	1							1	EPVSCYLRTMCS	1
1	DRDMYFPLS*MD	1							1	EPWCLSCSSLAT	1
1	DRIHSNTTNMKV	1							1	EPYMVLNTVDDR	1
1	DRNPGVTTRTQL	1							1	EQ*VSSMPYPFK	1
1	DRP*KPLIEWVG	1							1	EQMF*ESQPTSF	1
1	DRQSELLVAMHP	1							1	EQNETKVADKEM	1
1	DRWMFDSSTIPE	1							1	EQT*VEFKPTNV	1
1	DSAKPLISEPYT	1							1	ERMTKPNNFLLM	1
1	DSDWKTFGGWPS	1							1	ERNLSDYNMLSG	1
1	DSINASGNPHAK	1							1	ERYEAPRYAFES	1
1	DSLGNQNHRFGY	1							1	ESELPINIDLAY	1
1	DSNKPSSLVKHR	1							1	ESGFDIG*MRFS	1
1	DSNSWEKSVRRV	1							1	ESMTNSHLIAEG	1
1	DSTAKVPHTTPQ	1							1	ETEVRLLTHLRS	1
1	DSTFS*DQPNAH	1							1	ETLASATNADT*	1
1	DSTSYILATGYM	1							1	ETTHGHLYLKNS	1
1	DSVELHNGKAFY	1							1	ETYSSNTDVMGT	1
1	DSYPAWFKAVSY	1							1	EVEWAAAYHYRE	1
1	DTDLNSGIRLLS	1							1	EVGIGQSRFSGT	1
1	DTLALHAVDAAL	1							1	EVKEEIMVRNRL	1
1	DTLNKPSTDSSV	1							1	EVNNLSGVRYMG	1
1	DTQRV*DMSLRL	1							1	EVWKPEHTLFRL	1
1	DTTYVAVALPEA	1							1	EWKNVAPGMWST	1
1	DVGGKPYNHIHV	1							1	EYINKFVPSPVM	1
1	DVLEPKGNDSVI	1							1	EYRRFRVSR*ST	1
1	DVLPTGYTYQPP	1							1	FAMFQVVP*SSL	1
1	DVLRYSDTSFWT	1							1	FASIKL*ADARG	1
1	DVLYQFYKSKHT	1							1	FAYHPNPGAVEF	1
1	DVSNWTMFHLVT	1							1	FDHNSPRDTSMI	1
1	DVYYFNGDTSVH	1							1	FDSTNQQNKWP*	1
1	DWDSSSPSYIHT	1							1	FEHSPGF*D*WG	1
1	DWHFRKIELTQP	1							1	FEKFTTRMPNIM	1
1	DWQPTYYLYRTT	1							1	FETLSLIKSVRR	1
1	DWTTARTTLWYP	1							1	FEYAAESKNKST	1
1	DYA*ESRQRDRV	1							1	FGAQPLGTYAKL	1
1	DYHNWTIMQRTK	1							1	FGRATDYTGLNE	1
1	DYLSAPFRDFIN	1							1	FGTGLNLYTALN	1
1	DYSKSMAAHFSG	1							1	FGYDGSAPLYTE	1
1	DYTAHYCPTNCE	1							1	FHPTMNTNGW*S	1
1	E*NKHMVNQTLH	1							1	FIMRSHEVTP*M	1
1	EAATMTHTTGVV	1							1	FIPAQLHFHWRS	1
1	EAPMYTTATGPV	1							1	FKITMPSTVWNM	1
1	EAPVHGIPRLVI	1							1	FKPPIYHTSSAI	1
1	EASFTQYAKRDS	1							1	FKSKTHTGVPHN	1
1	EATTGQESITY*	1							1	FLANQSLRKPDM	1
1	EAWEESYPLESP	1							1	FLD*TVGHPNDI	1
1	EAYPKKLFSSNG	1							1	FLEVVIDKANPS	1
1	EDHTLPRQWQRM	1							1	FLGSRPLNTNHV	1
1	EDMNYLALNQTP	1							1	FLHPT*TRHLMT	1
1	EEADSSRYTPND	1							1	FLTTNLSPSKDD	1
1	EEGLDYGSPTLG	1							1	FNFSPRTLAPLR	1
1	EEWTLPTGNYIS	1							1	FNQPNT*DTAIS	1
1	EEWTLPTGNYSS	1							1	FNSHDHTKLVWA	1
1	EFRALSQDRHQI	1							1	FNSHDHTKQFGD	1
1	EGAVMFYGSSIP	1							1	FNTCNAPPLDYR	1
1	EGMLRINSYDPS	1							1	FNTSWKWNAKTY	1
1	EHISKLITMPCT	1							1	FPITTGTTSMSN	1
1	EHLSFSMHALLL	1							1	FPPFSSDRYSSV	1
1	EHPDISAETNNY	1							1	FPPVYSERVIMT	1
1	EHWHYTTDDDRS	1							1	FPTMNKPNENTV	1
1	EHWLEHWPARSI	1							1	FQ*MVSHPQTTM	1
1	ELGCNPGLSLME	1							1	FQDVSTTRLVSP	1
1	ELKLDQTQSTIR	1							1	FSICKSKPCGTM	1
1	ELRDTCAPVSPK	1							1	FSMHRSFNSP*V	1
1	ELSVTYLAQRYP	1							1	FSTRT*NDAHLG	1
1	ELTSSL*MFLPF	1							1	FTQINNNYAVWN	1
1	EMYAIDHWRLNI	1							1	FTWSIRVTTAPL	1
1	ENLLMISSRSYH	1							1	FTYPDSGENETV	1
1	ENRMMKQIEEWP	1							1	FVNTPDAYLTNL	1
1	EPAYRTDPTLFS	1							1	FVPNYHGSSHQH	1
1	EPLYETKPKTRT	1							1	FVSDHTHVFTWG	1
1	EPPISMTYPPIR	1							1	G*TAFKYPMHSA	1
1	EPPNGAITWA*V	1							1	GAALESHTWSKA	1
1	EPVTEWNMKHKL	1							1	GAFTTSAAWPPD	1
1	EPYFIQLEARSS	1							1	GAKEGGASDNP*	1
1	EQAGSSVRQNFT	1							1	GALVHDPDRALS	1
1	EQMF*ESQPTSF	1							1	GASGAPTMTILS	1
1	EQVMSTMFQYPR	1							1	GASSSRTTPTEM	1
1	EQYAALQV*TPR	1							1	GCNCTWDIRRVA	1
1	ERLAGANYTLPT	1							1	GDDMVTK*RTGH	1
1	ERQAKHFTYMNQ	1							1	GDKCQYGSYRVR	1
1	ERQDTAQHSLLE	1							1	GDLQLR*TRGVW	1
1	ESNMNFKYP*TS	1							1	GDSHAPSSTVPP	1
1	ESTHLGVKRSGI	1							1	GEISPKKCPMTE	1
1	ESVVPLLKH*DQ	1							1	GEMVRWWGERMT	1
1	ESYPRIPSDRWT	1							1	GERGSLW*NTKV	1
1	ET*GLWPNWPNS	1							1	GFSDVFSEYLRT	1
1	ETHPKPHLSMWN	1							1	GFVASTYHPPIR	1
1	EVLPYKKLLEEV	1							1	GGLNWVIRPWSM	1
1	EWH*VPLNNILR	1							1	GGMEYDITVSNG	1
1	EYSIGQHYILWS	1							1	GGNISSNVIRSK	1
1	FAALAATTRNQV	1							1	GGWLTLYHKVAT	1
1	FAHTDYSDKTTN	1							1	GGWVPLMDMGNA	1
1	FAWKPSMQPGDY	1							1	GHLQNYGTLSAQ	1
1	FCHRVYPMGKTP	1							1	GHQRNDRPPAEI	1
1	FDQYALTAGGSL	1							1	GHRTNLYDVTIG	1
1	FEAPFSWMNLCY	1							1	GHSLTNYSMTPP	1
1	FENPEATMGRRF	1							1	GHTKHNTPRDHA	1
1	FEQASLTKWSRR	1							1	GHVVAGPQYLAL	1
1	FETRNGDEFFDY	1							1	GHWGNEERLPKY	1
1	FGTGLNLYTALN	1							1	GIDVATTNTTRG	1
1	FHASNSSMPRMT	1							1	GIKMGDV*NFKA	1
1	FHPAAAMNYAMV	1							1	GILGHYHPYKRI	1
1	FHVPHNRYSCLV	1							1	GIMNGIP*ITSL	1
1	FICDSPLKCRNL	1							1	GLANPYFRYDPS	1
1	FIDPRNWSTNMF	1							1	GLEVAIANARLI	1
1	FIPLSTRPIPLN	1							1	GLIAATTDPHCQ	1
1	FKGT*NHSLISY	1							1	GLLNWAATSDKQ	1
1	FKHDMWSMYSH*	1							1	GLLSNSLSLITI	1
1	FKPSEVTADTPY	1							1	GLPASYGI*AKS	1
1	FL*TIVDYRGAD	1							1	GLPHENTMKLRS	1
1	FLRLKFDNLMKS	1							1	GMAYYGQHEAMP	1
1	FLTDRTNLADLY	1							1	GMNESQLRQNLE	1
1	FLWMDPQSQLPS	1							1	GMPIHNYTKRGP	1
1	FMPLRHVVPPRL	1							1	GMPYNSATRFEH	1
1	FMSGDDKSASRL	1							1	GMSASTQGRLKF	1
1	FNDLSSPKNQTN	1							1	GMTPEPLTLDT*	1
1	FNVKACQGSWTC	1							1	GNDHSPGKCLFP	1
1	FNYEVAHLTYLT	1							1	GNDRSHSGCLFS	1
1	FPATKSMVATRA	1							1	GNPANQDTLAPV	1
1	FPHVDMPNLKLP	1							1	GNSSALTLILKG	1
1	FPMGLNRVSGVE	1							1	GNTTPGKELVSL	1
1	FPMMFWNPRVLG	1							1	GNTTR*MPPPTG	1
1	FPMRAWELQTFL	1							1	GPFPLTNFSTQA	1
1	FPNSEPGIDDNR	1							1	GPIGFQMNNNKA	1
1	FPPTSLTRDYSR	1							1	GPIRTVAQ*VNL	1
1	FPRVQHTTFLAP	1							1	GPMSASSMDRYL	1
1	FPTKPHYTLSTS	1							1	GPPEGRTPIQTR	1
1	FPTTLVLTDHTS	1							1	GPPQRTLALQLT	1
1	FPVVTTVRQDHS	1							1	GPRPPSSFPTYL	1
1	FPYTFVSTMATR	1							1	GPRYEQWILSRE	1
1	FQPNTDTLTPMS	1							1	GPSNHIGHVKTF	1
1	FQTVLLSRTQQI	1							1	GPTLTGNTRTVC	1
1	FRSVSHTNIRLG	1							1	GPTNFHISNYLK	1
1	FSAKACVTWCRS	1							1	GPVLWTKAMNLP	1
1	FSHKTVLSEHTS	1							1	GQELVSCTGEMI	1
1	FSHMDTPGWVWQ	1							1	GQWNPRMQADWP	1
1	FSIVQPSRL*AY	1							1	GRAPVTYETVWA	1
1	FSLTNMQLTSKQ	1							1	GRLEGHGDRQAE	1
1	FSPAHEKFIAKR	1							1	GRLPMSSSSQYH	1
1	FSPPLPPRISLL	1							1	GRPPNIWEGSWF	1
1	FSRDTKVDPRSQ	1							1	GRSHIDCPEVGS	1
1	FTDSPWYIRPWY	1							1	GSAITFYRPALS	1
1	FTFSPILGKP*M	1							1	GSASVLGNTLKL	1
1	FTLS*TRLKFAP	1							1	GSFDMLDKKCVQ	1
1	FTPSALGTLMPH	1							1	GSHAEI*DMECN	1
1	FTSYKNLYGSMH	1							1	GSKASNLVIIPM	1
1	FTVMQEPIIRRG	1							1	GSLLPFPFNYVY	1
1	FTVQVTMSPDRH	1							1	GSMNT*LNLHWR	1
1	FVDKPVM*KKLL	1							1	GSNLNFKAPNTT	1
1	FVEHILQSKQHE	1							1	GTDGLASAAHPE	1
1	FVFTHGDCACS*	1							1	GTDPSVLAPRWY	1
1	FVIPH*LPAART	1							1	GTFTPPDKDLLE	1
1	FVSVQDPPSTHL	1							1	GTKLFQILDFSR	1
1	FYSSSSRNPDAK	1							1	GTMTMVNTWIHS	1
1	GADIKIHRLMYT	1							1	GTPDAGTRPSYQ	1
1	GAFHVYERRQVN	1							1	GTQVPMVCAPCH	1
1	GALCTQKDKQLH	1							1	GTSIKSPLYDYM	1
1	GANITSTLMGNS	1							1	GVANVLSTYEMR	1
1	GANPHRLSPWTR	1							1	GVE*ARLNTLDN	1
1	GANSSSRTAITT	1							1	GVGR*ELNIEHL	1
1	GAPLRASGMDVQ	1							1	GVLQSDTLILGL	1
1	GCCPSNSRATSV	1							1	GVMADNQSSPIT	1
1	GCDDPCWHSGWR	1							1	GVNSGEKCKMPS	1
1	GCDRLKQ*AVSC	1							1	GVT*PTTNRGAM	1
1	GCPYPVQLPDTL	1							1	GWHSGYWSFPYM	1
1	GDRDLSSYPRGC	1							1	GWPYYHKSQSEL	1
1	GDVRNLLLWNTT	1							1	GWRTDACDFDMS	1
1	GDYLVINTIS*T	1							1	GWTWYASGRPVS	1
1	GEAYYMATVEPL	1							1	GYGPSMIQTFSA	1
1	GECAVPSTKASK	1							1	GYLGPSMIN*IP	1
1	GELNKPPTTYMN	1							1	GYNPPGRPEACM	1
1	GEQFYLVG*KDV	1							1	GYNTGIP*LSDL	1
1	GESYRYGVSKES	1							1	H*MEATWHLRPT	1
1	GEYDPSTLMMSR	1							1	H*MHWALTTAVH	1
1	GFDNRDQTGGQG	1							1	HADTNLSSITDR	1
1	GFQSSDLSFLAF	1							1	HAHKPTSFLNGS	1
1	GFSDNHTVSKLW	1							1	HAKAEPPRYSNM	1
1	GFTANDMLNP*A	1							1	HALDPDDSSSEY	1
1	GFWHYPSDQYPT	1							1	HANTMTYHLLPD	1
1	GGCISNWCNKQR	1							1	HAQQMYGLP*SA	1
1	GGSQMTQKNLYW	1							1	HAQT*GLPHRTS	1
1	GHNFTHWSKHYH	1							1	HASLDTHGFKLR	1
1	GHPGQAKSPHGS	1							1	HDALWNPVEELS	1
1	GHQKALSSLWPS	1							1	HDFRTLWTPSRW	1
1	GIAAGLPNYAAN	1							1	HDLELLTHSGWT	1
1	GIALETREMRSS	1							1	HDMKFPKLLAPS	1
1	GIASHMRW*AID	1							1	HDPELVLTERLA	1
1	GIEDLPLHIWHE	1							1	HDRTIIADTELP	1
1	GIPCGYTETSIP	1							1	HDTYQSNWRILY	1
1	GKMSRSIMPLMQ	1							1	HEPITTTLSWWA	1
1	GKPPRH*TLYRN	1							1	HFMAQTYSRQST	1
1	GKTTCHAWNSQC	1							1	HFNWGET*LKLS	1
1	GLANPYFRYDPS	1							1	HFSRWPVSELSI	1
1	GLEVAIANARLI	1							1	HFSYLPEQ*AGK	1
1	GLFNNPKPSPDI	1							1	HFTLAVMPISGQ	1
1	GLLRALPLEPMT	1							1	HGFQ*DFRSFTR	1
1	GLR*GIPYVLSG	1							1	HGINLNNHW*HR	1
1	GLRSTLNATNWP	1							1	HGLTNFSTHYQM	1
1	GLVDDRWTAPHM	1							1	HGPDIWNH*SFP	1
1	GLVTNLKWTMVT	1							1	HGYNILNPERTW	1
1	GLVYALEVDDLD	1							1	HIAHPPNYVDHT	1
1	GMPATNTPEACR	1							1	HIHTAQCKER*I	1
1	GMPSNSYQSVTT	1							1	HILSSNLKLSVK	1
1	GN*LHRYNNATL	1							1	HIQHSTTMSKKY	1
1	GNCYIKTSTHIN	1							1	HIQLPGTRPPPS	1
1	GNDHSPGKCLFP	1							1	HISNRNHSLILH	1
1	GNDPYPHQYMQY	1							1	HITHSWLWIPQL	1
1	GNHSTPIKTLTL	1							1	HITITYAIDPAL	1
1	GNYPHSRDYKWW	1							1	HKNYVPTNTLPP	1
1	GPGSNVSGGYVE	1							1	HKTLYSNYKPTP	1
1	GPIGFQMNNNKA	1							1	HKVPWSSYTMPG	1
1	GPQEWASKVTNV	1							1	HLE*KIPRPEPL	1
1	GPSLYDRLDNIN	1							1	HLHDWATETNTT	1
1	GPVKRLSIEAHL	1							1	HLMSLVPMKSRN	1
1	GPWHVIGTPGSW	1							1	HLRSELSTF*VS	1
1	GQFPWHKPIES*	1							1	HLSGVNPYKNIQ	1
1	GQPLWTALGTLE	1							1	HLTSIPSTLSAQ	1
1	GQPSSNGGTGTI	1							1	HMDSSFKTPESG	1
1	GQTPRSWVPITR	1							1	HMTSLDATSPKV	1
1	GRDATRWLEVIT	1							1	HNTTAESSFYGS	1
1	GRFFLADGPMFP	1							1	HPAHTLMSYDSP	1
1	GRLIQPWNSSIA	1							1	HPFTFRTSPQML	1
1	GSAVQDHPFQDQ	1							1	HPLPRPLHV*NR	1
1	GSGTYHITPGTV	1							1	HPVHRPLFSYLD	1
1	GSLPALDPMLGT	1							1	HPY*GFTPLNHY	1
1	GSM*IPTQKKQL	1							1	HPYNAYSQFRMQ	1
1	GSMKRLDMERSS	1							1	HQAADSYTNYSN	1
1	GSSLSNRDLLMI	1							1	HQLIPLPRGYRV	1
1	GSTWRDDNMISA	1							1	HQRPNTNDVWWA	1
1	GTGSEVMDNFVW	1							1	HRSMLLHMTQQY	1
1	GTLDYNRMSIVP	1							1	HRWMPSDFTHRI	1
1	GTLKPEIMSQEC	1							1	HSCQKYRAAFIP	1
1	GTNDYPSLTFLA	1							1	HSDLYAFSPLAT	1
1	GTNFQNPMHRTG	1							1	HSDTYTELSVDN	1
1	GTPCPKCGHVYE	1							1	HSLTGSPNNTPY	1
1	GTPSVQSQELTR	1							1	HSNDPQKDPSSP	1
1	GTVSRITCNGQQ	1							1	HSNRASAIMSRT	1
1	GTYLVASAFPPF	1							1	HSPDNHYERLP*	1
1	GVAHVDMRKSPH	1							1	HSYYRNIEASTM	1
1	GVHGPSAPKHVM	1							1	HTAYPSNNQNES	1
1	GVLDRSPNHWPL	1							1	HTDYKANPSITY	1
1	GVMNDKHDSTHF	1							1	HTFSMKPVRHTL	1
1	GVNSAPGADQMS	1							1	HTHTSPPML*GT	1
1	GVVRVHT*MAPD	1							1	HTISLTQKSHDP	1
1	GWLLDRHFQRSI	1							1	HTLSALNCEKTV	1
1	GWNPQIPILTMQ	1							1	HTNAYTLG*TFW	1
1	GWPSMLGTLAFR	1							1	HTNYYKLSTPDP	1
1	GWPSR*MQPMLN	1							1	HTPTRNTTDHYM	1
1	GYI*SLAQGTPP	1							1	HTQSVLDLSLIT	1
1	GYLD*IPRLLNA	1							1	HVDSPWTSTPQD	1
1	H*DPGAPKTIHT	1							1	HVDTLTDQTSGG	1
1	H*LALYNVAGQN	1							1	HVHC*ILDVCLP	1
1	HAGTSSPPI*VK	1							1	HVNKQIGEIKYI	1
1	HALGETWHYNWY	1							1	HVSRGDEMMIKK	1
1	HALLLTPYVALR	1							1	HVVEVDSRLSGP	1
1	HARIMHFTKIYA	1							1	HYMGNMSLVHRA	1
1	HARSFDDVNVDT	1							1	I*TPFSKPQSAW	1
1	HCVTDNKTCTAW	1							1	I*TSPFRPSDSR	1
1	HDGTIERPYTQK	1							1	IAEMHINTGL*N	1
1	HDHTQSYRLKHS	1							1	IAIPSQQLKNNA	1
1	HDLELLTHSGWT	1							1	IANYNRWNSPFA	1
1	HDLQVIWYTNRP	1							1	IATPLLYNTAGT	1
1	HDPIMLPNNFSQ	1							1	ICKMTSYETPLT	1
1	HDTKIEYTYGKL	1							1	ICPNCYFQDRLH	1
1	HE*VHNRTQLST	1							1	ICQVTCPMGLLD	1
1	HERLPVKPIEVN	1							1	IDGRYMSTQRHW	1
1	HETSLLMLTAKR	1							1	IDNVPNHYQHAT	1
1	HFHKHNPTILQR	1							1	IDQTAPALTEWR	1
1	HGCNSQNSYATL	1							1	IDVRHTRDLTWG	1
1	HGPNWVLIHYNG	1							1	IDYTINLLTGRN	1
1	HGWMESNQESL*	1							1	IELTHLKPLMW*	1
1	HGYSQH*RTLIP	1							1	IEQSQNMLTKPL	1
1	HIKNALMGSEWD	1							1	IEVPWVMTMWQE	1
1	HISTSTILLGQW	1							1	IGMTV*TVEKNP	1
1	HIVVTKSLE*TK	1							1	IHNLSTQTDAPD	1
1	HKGPTLPEFINV	1							1	IHPNHSVNTPGM	1
1	HKHAADGLLHPQ	1							1	IIAAATLTRAHV	1
1	HKLAMESPPKNT	1							1	IIPDGTLLHTRH	1
1	HKTLYSNYKPTP	1							1	IIQGAYTTTLPG	1
1	HLDMKALTASPS	1							1	IKH*MLRVDTHM	1
1	HLFQQRPSWHTS	1							1	IKQNLMSNYLRV	1
1	HLHMPNPQTMVT	1							1	ILAVPWNHYHRA	1
1	HLKLTFENKTAH	1							1	ILDVAMSSLNTG	1
1	HLSLP*GHAVLS	1							1	ILIPVVGPYHSV	1
1	HLYGPLTHINNR	1							1	ILKGPPLTMRSL	1
1	HMGTP*TENPTN	1							1	ILSPSNTLEVHS	1
1	HMIKSSVWLLTR	1							1	ILSQTPNPSRTG	1
1	HMKAKLVTTSTD	1							1	IMNSWNYTADAK	1
1	HMTNSITYYMVR	1							1	INLYDNLTYASS	1
1	HNINPPIEKQAT	1							1	INVASPHSRQTA	1
1	HNKDVQPHFTIT	1							1	INYPITLAQLGG	1
1	HNLSVTSLVVGL	1							1	IPGNMQILKD*T	1
1	HNQANKTTIINS	1							1	IPGRFYTTTSYP	1
1	HNQFLWKTTQPM	1							1	IPHNYQSWRNIT	1
1	HNTQLVARSLVS	1							1	IPPLRSHWSMEH	1
1	HNTTTVHTKTAA	1							1	IPSMEGHSAWAV	1
1	HPDSNNNRPEQN	1							1	IPSNKHAKQEDA	1
1	HPLNQDTNQRPV	1							1	IPTYDDLTNYPE	1
1	HPNELTLYLPLV	1							1	IPVQLNPYLLVM	1
1	HPNNMLYYKLTS	1							1	IQANPVFPYRHA	1
1	HPNTAFQTLMAT	1							1	IQFHPKTPAWES	1
1	HPQFGDSLDKGT	1							1	IQHQYAVRAQNA	1
1	HPQFTPVHLMS*	1							1	IQLFPMGNGTEF	1
1	HPWVHSPPNTRY	1							1	IQNDRVRHNLLL	1
1	HQSGTMRIWPMY	1							1	IQQGPPQDTKWE	1
1	HQYSMEARCCHV	1							1	IRI*TPPLKGDV	1
1	HRAELFSRIVLY	1							1	IRLPLVYRTMEI	1
1	HRFDWPRSGMSF	1							1	IRNECNSITMSH	1
1	HRQNTIASPPQL	1							1	IRPFSVSMISIK	1
1	HSAADHSQM*NV	1							1	ISARTVSSQVTI	1
1	HSANGKMMTTFP	1							1	ISIKMQPYEMEQ	1
1	HSASYELARKT*	1							1	ISRNTNGENPTA	1
1	HSFKV*TLALLK	1							1	ISSSLCNYNRWS	1
1	HSGDNKALP*LS	1							1	ISVKAAHTHSAL	1
1	HSGQSVPSNREN	1							1	ITDALLTRLMLN	1
1	HSPMVHKTKPNK	1							1	ITHVEVDERSKF	1
1	HSYQVLDTFAQQ	1							1	ITIERSVNAGDK	1
1	HT*KVVTLAVRT	1							1	ITNPYNNTKDHY	1
1	HTAYSHAIQTNT	1							1	ITWKSLDDTYPY	1
1	HTGSSRSEAYAS	1							1	IVPKTDTINNPW	1
1	HTIPAVNHNKTP	1							1	IVT*KIHTTFSK	1
1	HTLMWTDQMTNL	1							1	IWTLAA*NHMTS	1
1	HTLPNNYITRHR	1							1	IYGYSMPTSVGL	1
1	HTMVLQPDNWVW	1							1	IYKQALSNRAWR	1
1	HTNANRFFSLTR	1							1	IYRDYHIQPGVR	1
1	HTNQVGLDSRRI	1							1	K*VNTESQLRVH	1
1	HTQSGVPNHSTS	1							1	KALAMLTFRDHS	1
1	HTSRSQMLVTLP	1							1	KALGSPILTMRT	1
1	HTSSTMLLARII	1							1	KALSEYLHSTVQ	1
1	HVDKLYKNYYAK	1							1	KAMAQLEWYSHA	1
1	HVMQYAASPTTA	1							1	KAPSPQFPVNSI	1
1	HVNKQIGEIKYI	1							1	KCNTCGSHQHMR	1
1	HVPMAHPATGRP	1							1	KDAPPTQFRPYR	1
1	HWGSDTAMSPEM	1							1	KDARALLDNFYH	1
1	HYIEVNKPDTCV	1							1	KDMSCRDQPPTL	1
1	HYRSFSSATNSD	1							1	KDWGDQIALVSQ	1
1	HYTNEQGAS*NS	1							1	KDYMPILEQRAL	1
1	I*INQTGHASQT	1							1	KEATIM*GRWPL	1
1	I*MNKESLKSNF	1							1	KEEPMHAVPEVI	1
1	IAEIPGTHNVKR	1							1	KEVSPLQYLVQV	1
1	IAHNVNTSATQN	1							1	KFHDSALDITVQ	1
1	IAYTLDSHQYMG	1							1	KFSDAGH*AYLS	1
1	IDFTPKAGYEPT	1							1	KGTLALH*TPGV	1
1	IDGRIPTNYSRP	1							1	KHESALPHTAMQ	1
1	IDNTFRNEYRTM	1							1	KHTREEYSPISR	1
1	IDVPHKFQPQNY	1							1	KHVTLMPEWSWW	1
1	IETYLQNMNII*	1							1	KLTQSMMDLWK*	1
1	IEVPQTAGPQSS	1							1	KMHAGVMMGP*N	1
1	IG*IRSIDALKS	1							1	KNLTRHFKDYLH	1
1	IGDILFQP*AKT	1							1	KNMAKAEDNVYM	1
1	IGQPEARLPVSD	1							1	KNSGLTQSFLPF	1
1	IGTWSNKVLQDE	1							1	KPANHWHQPWHW	1
1	IHNLTRAQLPKN	1							1	KPATEEINHQIM	1
1	IHSLDTTLRCRH	1							1	KPGIALPMPLYP	1
1	IHTWQARTLHSD	1							1	KPGTLTQLYLPT	1
1	IIMPQLQYSLYA	1							1	KQHIMTHTDQSL	1
1	IISSLH*DLYRK	1							1	KS*NSDSSMNNP	1
1	IKGASN*IQYGS	1							1	KSEDTY*ISYRD	1
1	IKYSEWTTTSAT	1							1	KSGLGPVYNKLG	1
1	ILATRPFNHL*A	1							1	KSHE*MQLSMDL	1
1	ILNRALGTAGST	1							1	KSHMTSDNSLQP	1
1	ILPPAIALYTPS	1							1	KTDITRHLTMKS	1
1	ILVDELSLTIDR	1							1	KTFWWPMPRLAP	1
1	IMHPQVRSNWND	1							1	KVMIQPSVMTEF	1
1	IMVHPQILRMAW	1							1	KVSPPLSYSIAQ	1
1	INDINSVRFSLR	1							1	KW*DTLDSRDRL	1
1	INHLTGNCDMPV	1							1	KWARYPHFTHNL	1
1	INLQTELFSRVR	1							1	KWCPNDVSCHMY	1
1	INMSYLDPLRSK	1							1	KWENSTVMTLYR	1
1	INNAQSDSA*IN	1							1	KYCCLPVTDLLP	1
1	INNNTSSSVAKH	1							1	KYGTPLNVPALL	1
1	IPAGMIR*SASY	1							1	KYQLDLHSSYSR	1
1	IPATTRISTYIG	1							1	KYYPESSPSKQR	1
1	IPEPAYWRWYT*	1							1	L*NGFRAAHLWN	1
1	IPLDSKIATPML	1							1	LAASSNLGDIRA	1
1	IPNAELEVDFRR	1							1	LADVETWMKQNY	1
1	IPPAVLMRSYSL	1							1	LAHMASKNMPLT	1
1	IPPKSEKWKLTI	1							1	LAMRDMNTQSMR	1
1	IPPSKGMS*MKS	1							1	LAPSHQPDHYNW	1
1	IPSNVTTSDISR	1							1	LAPSPWVWPQGD	1
1	IPYTRAL*IPKP	1							1	LARHELSRLDFA	1
1	IQNQLLITQRNP	1							1	LARPEPRHWSGP	1
1	IQPQSPLPAPL*	1							1	LASKPSSIMP*D	1
1	IQSSTIIVTLPQ	1							1	LATLSTES*GRR	1
1	ISGHSNYKILKT	1							1	LCGQTLCARHTA	1
1	ISHVVLRVGSLP	1							1	LD*KALYASTLW	1
1	ISKETRNEEPKN	1							1	LDATTPFRPRQE	1
1	ISNKTG*KMVTD	1							1	LDNYKLWATSPK	1
1	ISNRIGMQAMNF	1							1	LDQMIYSTIKYT	1
1	ISQEYDVMRRSQ	1							1	LEAYGDNYKLST	1
1	ISVNWNGPMIYK	1							1	LEHMPKETNRDP	1
1	IT*SHAGIASLP	1							1	LEQDRTQKTKVK	1
1	IT*THVTLTLPL	1							1	LESTEYAGLLRT	1
1	IT*TMMSSPITS	1							1	LESTPRKFT*NL	1
1	ITDTNTMHWVAT	1							1	LGKPSMYTWYSM	1
1	ITHVEVDERSKF	1							1	LGNRTLKGLMDT	1
1	ITKQVTFLTSEA	1							1	LGRLTLTLGIAE	1
1	ITLTVMVDNDRV	1							1	LGTGPAKRDVAR	1
1	ITPLEIISFLPS	1							1	LIELPDHKSKT*	1
1	ITQAGPNHGREH	1							1	LIHMNNENR*TP	1
1	ITRHALHTLHRQ	1							1	LIPPWDDTHSFM	1
1	ITTKNVQQGGVS	1							1	LIPRAAHESRWI	1
1	ITTPIGKDFILN	1							1	LIVKEYVPYTIQ	1
1	IVAGAPSLLWPK	1							1	LIVTNASSSGAK	1
1	IVRDKPWEDGPR	1							1	LKFMNLASPIYR	1
1	IVRPDLSLINHA	1							1	LKQPGFITGAFL	1
1	IVSSEYQTPETE	1							1	LLACLPSALLRS	1
1	IVTDFKNQEMYA	1							1	LLDMRA*GRLPF	1
1	IVTSHSPSKSSI	1							1	LLGPTM*MRKPS	1
1	IYAKLQLLRIVQ	1							1	LLKPMPYFSEAI	1
1	IYKSSVSSLLSE	1							1	LLP*MTTTNTPY	1
1	IYQETAMSTE*K	1							1	LLPEHYHAKKPQ	1
1	IYSADLNSPRLW	1							1	LLQSNNM*TRDT	1
1	KDASMEARSWKT	1							1	LLRPIIFPTLYS	1
1	KDELSLSTVRGP	1							1	LLSGDKVNTGSR	1
1	KELHSKSGVPLS	1							1	LLTMKTGYYKMV	1
1	KELSHDLTPNYA	1							1	LLVQGAPVTWQR	1
1	KFYTDWIRPSWG	1							1	LMTSSHPVNPIH	1
1	KGLTLPSSIRDW	1							1	LMVSNSPPPYTL	1
1	KGQNTVMTWPIY	1							1	LNKIKGNLPNSV	1
1	KH*VYPVNHVWV	1							1	LNLNTNSWNVWP	1
1	KHVTWEEYLVTS	1							1	LNPC*GLICITG	1
1	KIPSPEPLDAYR	1							1	LNSPGAWIRH*A	1
1	KIQNLWKSQ*TL	1							1	LNWTPASTSL*N	1
1	KIWTETHANIIL	1							1	LPAHT*DYSKSP	1
1	KIYDPPHPTPNP	1							1	LPATQAVDKSPT	1
1	KLADAGAFQISY	1							1	LPEKPQFLNISM	1
1	KLPISSMGYMRD	1							1	LPLGLPTNGACP	1
1	KLPVHSGSTKSV	1							1	LPNLRDSMSMSV	1
1	KLRPTDFWIRPQ	1							1	LPNTNRDPTRSS	1
1	KLS*IWNNHPES	1							1	LPP*KAWWNYRS	1
1	KLSLVHYELGA*	1							1	LPPGNNPMTDGE	1
1	KLSNASSQWQSG	1							1	LPTLLAHAWDPH	1
1	KLTGLS*TFVNL	1							1	LQATQAHYSFLS	1
1	KMAGEQHFAVQD	1							1	LQRPAITMSFME	1
1	KMSDSPIGSKSV	1							1	LRASDSHVLMSQ	1
1	KMTTQSEHIIKK	1							1	LRLYPNIPLYDH	1
1	KMYNIPLQLDQP	1							1	LRPMSTKTGFPP	1
1	KNDVASIHQTEY	1							1	LRTPGNSELLNF	1
1	KNITTYVEKSPW	1							1	LS*VTRSPHPYV	1
1	KNVLELQPLTLW	1							1	LSAIQLSPQVVR	1
1	KPFVTHYWDTTS	1							1	LSAQSNANRLPS	1
1	KPTLTLTRSPDT	1							1	LSINHMATSQLP	1
1	KQQYHWHYHVLN	1							1	LSLDLTRPSHSR	1
1	KSLCVSHEHVYN	1							1	LSLGTSWKWTLV	1
1	KSMTTPFMNFTK	1							1	LSNSGPQHGIAS	1
1	KSNMPHP*TRLI	1							1	LSPSYT*THIHL	1
1	KSPVHRVSLEHP	1							1	LSSICTHDASNC	1
1	KSSLPEAMTLPH	1							1	LSSQEKGLG*NP	1
1	KSSTEANSFWTN	1							1	LSSSTRVRTPTE	1
1	KTASVDATLSKP	1							1	LSSSTT*VQKMY	1
1	KTATNANMPSPN	1							1	LSTPRKDYVPSH	1
1	KTGGYPTKCVPV	1							1	LSTPYTVNTVYL	1
1	KTIDWGGLRAMP	1							1	LSTSDISTDTMV	1
1	KTIPTNPL*THV	1							1	LTATATAKRTMQ	1
1	KTPLPSTDALPK	1							1	LTATFTTLLGQY	1
1	KVDFTALTHWHF	1							1	LTCARAPMCLLG	1
1	KVLNSASADART	1							1	LTFPHKDAVWPT	1
1	KVPLNHLLRLNL	1							1	LTFVNTVSTTND	1
1	KVPRMIHNGGMT	1							1	LTKVPDNTTMTT	1
1	KVTTNTLIAPPL	1							1	LTLTRPSYDKKL	1
1	KVVPKGFAGNLT	1							1	LTQQYYKPTRST	1
1	KVVTQMNPHPGI	1							1	LTSAPYLSPDYP	1
1	KVWNAGTAMAWW	1							1	LTSSSFDGFKN*	1
1	KWTDGLLKDSVW	1							1	LTTPQYRDRDCR	1
1	KYNWA*ESVFDT	1							1	LTYTPESMEGST	1
1	KYQLDLHSSYSR	1							1	LVFEKPWGFPKP	1
1	KYWMPVSPANQR	1							1	LVH*KTVVYSPW	1
1	L*DTTNHLLELL	1							1	LVHTHTDPS*LQ	1
1	L*GTPREFIPTD	1							1	LVIGQLRTTQTV	1
1	LAA*KMPVTGQL	1							1	LVMTSSPSSTLG	1
1	LADRFMSRP*ES	1							1	LVTPRELNPREC	1
1	LAGQKIFTHRGY	1							1	LVWPSHTLGVDR	1
1	LAIHEPHEPKCY	1							1	LYAKSDVHVP*T	1
1	LALCTA*RPPWN	1							1	LYH*SRLAVPLI	1
1	LAMSILT*AARS	1							1	MAPYAHLSTLPT	1
1	LANPDCDSLNTP	1							1	MAWTALNAILND	1
1	LASKPKITALNV	1							1	MCHNSKPGFTCL	1
1	LASPI*LKLNHR	1							1	MDL*TTWGGTNT	1
1	LAYYTTPALQPN	1							1	MDSVTSTDRRTW	1
1	LC*ELTHSCARS	1							1	MDTHQWTRGQTL	1
1	LCTASVPYSLIR	1							1	ME*MLPKHTERA	1
1	LCYSLLRCMSPS	1							1	MEGLLTAQT*VR	1
1	LDAEISYRARGQ	1							1	MELVPSTRPLNY	1
1	LDGMQDEYHNML	1							1	MENIFWLTNATK	1
1	LDKHYMRFHPGR	1							1	MEPDRGMNTMPF	1
1	LDLHQQSGWWLT	1							1	MFQNRSQVHLLV	1
1	LDLQHRGSANCI	1							1	MFSAGTLVGDMR	1
1	LDRLSLQ*ERYA	1							1	MFSCLTTLSAVR	1
1	LDSTYPRAMPLT	1							1	MFSDYTMSTAKP	1
1	LDTRNSNKTPES	1							1	MH*NSTSPLEKG	1
1	LDV*IWGVSNHR	1							1	MHENSNLLKLRV	1
1	LELAHG*STGTD	1							1	MHNKEQKISHTP	1
1	LEPLGKESHPQS	1							1	MITTL*MGHTPY	1
1	LESTEYAGLLRT	1							1	MKMVMNPMYPMH	1
1	LEYHGVTRARLF	1							1	MKNGHTYPWEMM	1
1	LEYKPLSFQDAT	1							1	MKPYSLWPD*GM	1
1	LEYPMKEIRMSR	1							1	MKYSQSHSHSAM	1
1	LEYSTWNYAHEP	1							1	MLGHSTLFQMQA	1
1	LGGVKMWDSSR*	1							1	MLPVATAWYGYL	1
1	LGMDGSPGTKSD	1							1	MLYSLFSVSHLE	1
1	LGNAHGRLSAIT	1							1	MMMSRQ*SSDTH	1
1	LGS*MTLMNPNE	1							1	MMPHTMEEFY*I	1
1	LGSSHCMNGTPP	1							1	MNDRINTVPEHT	1
1	LGSWTANMDVT*	1							1	MNQVVHKDV*LT	1
1	LGTSHLLLTTL*	1							1	MNT*DNWPVWLH	1
1	LHAMDSRLIRTP	1							1	MNTSKATIGVLS	1
1	LHAWMASPPFM*	1							1	MPERATQSYDQP	1
1	LHCSTNRCHTKE	1							1	MPGDAPAINKEK	1
1	LHIKNPHMAPCG	1							1	MPGTHYISACTR	1
1	LHTTQHRLLKPM	1							1	MPIIPMTSWGSV	1
1	LIIRPE*TDQRR	1							1	MPMSQPTSQKKA	1
1	LILLNDENM*KT	1							1	MPNRSAMDT*AT	1
1	LINDRIYGKAGY	1							1	MPVQLSHQPPHT	1
1	LIRA*INGVNTL	1							1	MPYLSGSSSAN*	1
1	LITRVTLAKPPF	1							1	MPYSWLAFTSDS	1
1	LKFTHNEV*DNI	1							1	MQAHVWPKHIRP	1
1	LKLPAAPSIDKV	1							1	MQLKVNDKTEWP	1
1	LKMNRITPY*TL	1							1	MQNMEFDQRRDT	1
1	LKP*TNIEVMYA	1							1	MQTSVEARWSSS	1
1	LKSP*TYCRSPC	1							1	MR*TNPAYDPVV	1
1	LKTQIYLTPGLW	1							1	MRDRPSVPL*IQ	1
1	LLAGNERYRALV	1							1	MRMELEFPSTHA	1
1	LLGQQTYWVSMT	1							1	MSANKVNPAYVR	1
1	LLHGWPSH*NNL	1							1	MSINNSQPTVES	1
1	LLLNPGAAMHTP	1							1	MSQRGPYPVVGA	1
1	LLPEQDGLNG*R	1							1	MSRQSMMHLSAW	1
1	LLSLDEKMMKQT	1							1	MSSQNSDPAIMS	1
1	LLSSLKATHQEV	1							1	MSTSYSLLTNHS	1
1	LLTPEPLHIFPP	1							1	MTGDGDYWTKHF	1
1	LMKFPLTTYMED	1							1	MTLSDHPADDRT	1
1	LMKPPNPINLQD	1							1	MTQVALNRNTLP	1
1	LMND*KLTMLTW	1							1	MTSQRAPLFAWN	1
1	LMSASDGF*TNA	1							1	MVFHGPGTQAME	1
1	LMSSHSWSTET*	1							1	MVQSYSTHFKKM	1
1	LMTNATKDARFY	1							1	MWPEHVQLSFLS	1
1	LNFEISDTPRLE	1							1	MWTPSRLHMYPS	1
1	LNLA*AHNQHNM	1							1	MYENRPSTWDHT	1
1	LNLRSHPILDHS	1							1	MYERPPKDQTEY	1
1	LNQMPCNACPMT	1							1	MYGQQATWSSMI	1
1	LNRPANIHSGLR	1							1	MYKSVLASTIND	1
1	LNRTLSPDSERV	1							1	N*LHLTQPNMKR	1
1	LNSGYVTRFP*T	1							1	NAFNHIERTSSR	1
1	LNSVPEMSRTNV	1							1	NAHNPRPISSNP	1
1	LNTDWALVQ*LV	1							1	NALHFHYFDIPL	1
1	LNWTPASTSL*N	1							1	NANPWNRSPNMH	1
1	LPAEYDGPLHLN	1							1	NANTIKNVAGMV	1
1	LPERFSYVWPMY	1							1	NARLSVDYSYNG	1
1	LPGDLNHRDDRY	1							1	NARMTPTEHTDR	1
1	LPHSDSRVHVR*	1							1	NARSPEPVLNTP	1
1	LPHTGTSSTSHG	1							1	NASRPTVPLAHT	1
1	LPKDDRQPNLLY	1							1	NAVQKPSSPS*T	1
1	LPKMDTYLWSPN	1							1	NDARSPSPSRLY	1
1	LPKQNTNLAAKL	1							1	NDDNTLTRTNMG	1
1	LPLRYNSEAPVE	1							1	NDLWDSRSEHNM	1
1	LPN*GLVEVLGK	1							1	NDPRMVHNPTPS	1
1	LPRHNETFSPQP	1							1	NDS*DWTPNKVN	1
1	LPSRLAIP*SKS	1							1	NDSLSWVHSENR	1
1	LPSSSTHFP*AV	1							1	NDSPWVSLNPKC	1
1	LPTHWVSMPSEM	1							1	NDVRSPATDDKN	1
1	LPTRPMTAGTRM	1							1	NEASSPLKITYM	1
1	LPVTAYPRM*NS	1							1	NEFTAPACYPGM	1
1	LPWTMNNFLRSE	1							1	NEGQRVPHVMQR	1
1	LPYDTGLSLLAD	1							1	NELLLSTMLGR*	1
1	LPYQAPLNNMIR	1							1	NEMLPPSAPGPK	1
1	LQMTKEPSMTSP	1							1	NEPIMW*GNLSP	1
1	LQNMMHVVEKDS	1							1	NEPMITNFTTRI	1
1	LQNYPNVVFR*A	1							1	NESGAAIRQTRT	1
1	LQPLSSMSTDRL	1							1	NFLTLNNSHLYP	1
1	LQRPSMSW*NPS	1							1	NFNNLPYWPTKN	1
1	LRALPHLPSRAT	1							1	NFQLSYPFPSSP	1
1	LRAMPIVIEPTS	1							1	NGHLEKTITFDP	1
1	LRPSSVLSLTDM	1							1	NGMHNLAPTIF*	1
1	LRPTSELTSSF*	1							1	NGQATIWIYPSP	1
1	LRSYSL*MPVDM	1							1	NGYDESHTIYRW	1
1	LSAGLSIKAKTK	1							1	NGYKIALQSHYR	1
1	LSATPFKSIWTY	1							1	NHAALYSGLTRF	1
1	LSDSHWMTPKQF	1							1	NHKESAMLLLGK	1
1	LSFTSNIETNPI	1							1	NHNKADLHVLHS	1
1	LSINHMATSQLP	1							1	NHSTHNYRSSWL	1
1	LSNIVHMSPGMR	1							1	NIDIMQLGYHKD	1
1	LSNVRFYVRENP	1							1	NIDTRSGKLPLP	1
1	LSPFGVTPNFTV	1							1	NIMMPLSPTPRS	1
1	LSPRIHLTVPSM	1							1	NIRTMQDQYYSN	1
1	LSQKMVLH*MEG	1							1	NIRTTQVYNAMT	1
1	LSQSD*DTAWAT	1							1	NIVALSILGPSR	1
1	LSRSHYQIPLKR	1							1	NKPVRYDEYTGR	1
1	LSRYSDPLHLPF	1							1	NLALTTPELWQW	1
1	LSSPTSSHFLTI	1							1	NLAPNYRCFTDS	1
1	LSSYSRDLTQM*	1							1	NLARTISIEILT	1
1	LSTGYTLDSISL	1							1	NLENKPIVATMA	1
1	LSTNPHDSPTLI	1							1	NLESAFQTMDYT	1
1	LSTQYMNYHSLK	1							1	NLGKVTGRPDVR	1
1	LSTVHAYAYHSP	1							1	NLKQGDDYRRGE	1
1	LSVKT*MHNPPL	1							1	NLLDYALVGWPQ	1
1	LSYKTYVLPSAR	1							1	NLMTHSLTTLSL	1
1	LTA*GLFHYAMH	1							1	NLQDSRTVTYTV	1
1	LTFPNLTMSHRM	1							1	NLQSAPILKPYS	1
1	LTFVNTVSTTND	1							1	NLSEMSIMIG*L	1
1	LTGWNESYIKLT	1							1	NLSESYKGASLA	1
1	LTH*THTPYEAN	1							1	NLWTVNQPATPL	1
1	LTHVHTTVDSLS	1							1	NLYKYLYFVDPK	1
1	LTLPLKNPTQS*	1							1	NLYRMALDRYDM	1
1	LTNANETNTTSL	1							1	NMKYPLPDNMSI	1
1	LTNPIRWGPASP	1							1	NMSDKLYLQSKM	1
1	LTNSRQTPDVDL	1							1	NMTGTHWRKYMH	1
1	LTPLKSTEMLYL	1							1	NMTLTLDQNFHF	1
1	LTPMTPVEADG*	1							1	NMTQLDKQKYVA	1
1	LTSPHSRYTHQS	1							1	NMTSQAVVTHT*	1
1	LTSWDYPDFDYL	1							1	NMTSTAIEYKRK	1
1	LTTKNVSELVRL	1							1	NNDVYAVCNNQK	1
1	LTYSRGYNKYQP	1							1	NNKVNIRMTSTL	1
1	LTYTNAFNSSVL	1							1	NNNNYPFRLQPH	1
1	LVANGQNANTHS	1							1	NNSVIYKYEWPD	1
1	LVGNSEMITPTN	1							1	NNTHWNTLLRQR	1
1	LVNDRLFLF*MK	1							1	NNYKESTGNKLV	1
1	LVNHYPAGTKRP	1							1	NPIDNLRSQVKV	1
1	LVRSVRPDLVVK	1							1	NPKESTVYYVMR	1
1	LVSARTTHNIMM	1							1	NPN*TNWALKTS	1
1	MAHT*RSYSTNS	1							1	NPQLYVTDAMMS	1
1	MATEHRPRNQTV	1							1	NPQNYYVNTNKA	1
1	MAYDMPQLDPLG	1							1	NPQRSLHQNLTL	1
1	MCCHTYGNKNNK	1							1	NPSSSLHGRVIP	1
1	MDEGSIETLKVP	1							1	NPTDNHVDPALR	1
1	MDGPRQCPLCEY	1							1	NPTMLFTLTAMK	1
1	MDHPSLTNAGS*	1							1	NQFR*MTLAELL	1
1	MDKTDPAGSQMS	1							1	NQGVSPLATDDV	1
1	MDNSFGDHNAMT	1							1	NQTISTKPQAPW	1
1	MDQYVRENRASW	1							1	NQWPLNPGRTAL	1
1	MDYPWREQSTGP	1							1	NRLVQGNDYHAD	1
1	MEDTGDPNMEKQ	1							1	NSHTHRMTEILG	1
1	MEMNGDGNSEQS	1							1	NSLLTTRQSFRN	1
1	MEPHDSRASTHK	1							1	NSLPLLVPLYTR	1
1	MEQYPRWKINVP	1							1	NSLWQHARPHMH	1
1	MERSYTEAYLTG	1							1	NSMLNIAIKKSE	1
1	MFNKMPYSGSWW	1							1	NSMSQSRYGTEI	1
1	MFVGTVEKNYRD	1							1	NSPLTTYGYTHP	1
1	MG*TPPNHYPLQ	1							1	NSQLGQQLDNKE	1
1	MGSREAMMALTD	1							1	NSV*STNNQAQA	1
1	MGYDYPAPLTNH	1							1	NSYSTYDLLRFL	1
1	MHLSTQPKPLER	1							1	NTEVGRVVQHKI	1
1	MHTIDLGEYK*V	1							1	NTGIKYNENNID	1
1	MKDPPLAEIRNF	1							1	NTGQP*KASPHT	1
1	MKLNSTMAWEA*	1							1	NTLEDVNGETHR	1
1	MKLQHLMQWLGP	1							1	NTLVNVKTPNAR	1
1	MKYHPMIAQNRS	1							1	NTPTSRYIWHLK	1
1	MLFESQMSQKPE	1							1	NTPVARSG*TLA	1
1	MLGHQEPMLSSL	1							1	NTSLVNWLMGKR	1
1	MLGHSTLFQMQA	1							1	NTSSTLSSAGAD	1
1	MLGRED*VYLKH	1							1	NTTPRNDL*TGQ	1
1	MLHDRMPSHQTV	1							1	NVMPYENIPSMY	1
1	MLTTPVRVTPLV	1							1	NVSNLTKATTPY	1
1	MLYVPNYAHT*M	1							1	NVVHVMGSTSTI	1
1	MMAMKDIATMNI	1							1	NVVNLSYSDHGE	1
1	MMPHTMEEFY*I	1							1	NWDNSPIRLVAS	1
1	MMWTHA*GMRAN	1							1	NWVNSPPRWNMH	1
1	MNESHAQPFNYQ	1							1	NYAHTMINSSNS	1
1	MPAIQSKRYTGY	1							1	NYCHTSDHLNSA	1
1	MPAL*HTLNLPD	1							1	NYDPFMNPQWHP	1
1	MPKPVDKSIKLL	1							1	NYHIAMLGSKPM	1
1	MPKTLRTWDH*T	1							1	NYTEWPALALMP	1
1	MPLNTSLFTVLM	1							1	NYVNTTQGAMRT	1
1	MPQVDHLHMFAL	1							1	QAVSTMVFTHPP	1
1	MPTHMIPSHTRV	1							1	QAYTDNWAITTE	1
1	MPTSRMTIPHST	1							1	QDSNHAHQITSS	1
1	MQHLPDRERPFP	1							1	QDYVAQQTVYFN	1
1	MRANGFPMPLHM	1							1	QEMMDLSETQIS	1
1	MRNLQYHGHVLT	1							1	QFHTYQIHSWTH	1
1	MRPPDASNNAIK	1							1	QFLGMDTTN*MH	1
1	MRSPWQVAPYWF	1							1	QFNLAYLKFHRS	1
1	MRTDENQTSMSE	1							1	QFSLTN*ALAWP	1
1	MSFSYPTYPMIQ	1							1	QGLCFQTGLSTL	1
1	MSLKNPGSSVRG	1							1	QGMFRARFEPGW	1
1	MSNPQCIKTVCN	1							1	QGNNIPAYPPV*	1
1	MSTQHDDHNDTV	1							1	QGPRIVQTLIER	1
1	MTDHYNLVKKNC	1							1	QGYTFTVSLQPG	1
1	MTIECQCTEPNR	1							1	QHDDRCSNATAH	1
1	MTTVEKLYSHTS	1							1	QITQVLSNPDNR	1
1	MVPYLSPVQYTH	1							1	QLGIPRMDEGME	1
1	MVRLAWTKVSRF	1							1	QLLKHPIHISTV	1
1	MVVVTPTILTEY	1							1	QLPVTYAMSYSV	1
1	MWSTPATDNSSA	1							1	QLYNRSANYLEM	1
1	MYD*THLYSILF	1							1	QMDNDKLHTDWH	1
1	MYKSKPPGLTYK	1							1	QMHAGSSSWLGH	1
1	N*ASSPRWSSHT	1							1	QMLRMSDTEQSG	1
1	N*EMPQVLLNRS	1							1	QMWVPN*TPEST	1
1	N*TTGYTETNHS	1							1	QNANYMRSVLLR	1
1	N*TTNTQMPITT	1							1	QNPVDERESAQH	1
1	NAKFDLP*GALP	1							1	QPASNPPNENLD	1
1	NARDMPSKINKF	1							1	QPATSVPLESHL	1
1	NASLFPASPRIV	1							1	QPLQSVDSSIYH	1
1	NATKDLSPSLLW	1							1	QSEERNILGKVP	1
1	NAVEKHNANTTN	1							1	QSFKEEVPNWMQ	1
1	NCDCTDRWPTRV	1							1	QSNYEINSYKAR	1
1	NDAHKTCREMDY	1							1	QSPPREIA*ILS	1
1	NDDSHFLVPHIR	1							1	QSSLT*G*ITTY	1
1	NDESGAEDMRTL	1							1	QSTLW*TFSTAN	1
1	NDHSMYSNSLST	1							1	QSTMYVDSAFLR	1
1	NDIQHIHLSLDK	1							1	QSVMKLLGQMAM	1
1	NDLRTVEETREL	1							1	QSVSKTQGLVRL	1
1	NDNLSEWVPNFN	1							1	QTAGKDTTHRVA	1
1	NDYGIQ*VLIPT	1							1	QTHPLTICMSLC	1
1	NE*MPHTPEYHR	1							1	QTPWPTNAPATS	1
1	NE*NSCCSQILD	1							1	QTVIMTRDPYYS	1
1	NEGLDNSQELGD	1							1	QTVYKMLDPASP	1
1	NEKPDREI*IHA	1							1	QVNYQPTYFWPP	1
1	NEQQTPSIHVNQ	1							1	QVSFAFFTWPPT	1
1	NFAVPTSMSNHK	1							1	QWEYVDNFQRYA	1
1	NFMHGIKFKNYW	1							1	QY*GHGNDRHRL	1
1	NFT*KNYVDRVP	1							1	QYSNNVSILGKR	1
1	NFTLFKPTQNAH	1							1	RAHALSDPSSTS	1
1	NGESKLLPIATF	1							1	RDFRPSMEILVR	1
1	NGKVADAGTVQW	1							1	RDSFRDSDMLIT	1
1	NGQTTTY*AHGI	1							1	RETGTNLDHLNW	1
1	NGTINSASCSQV	1							1	RGLPCTACDYVR	1
1	NGVLFSWLTDSM	1							1	RHEGFADLTKMM	1
1	NHALAKVILTQP	1							1	RHQCTFNLDHCR	1
1	NHANSPSPKNVG	1							1	RIMVSKDDTNFL	1
1	NHESTKHVPTTS	1							1	RIVNSETRNQYH	1
1	NHFMSGALLYST	1							1	RLPIHQEDIFP*	1
1	NHGPASMETSST	1							1	RLVKLNYLHGYL	1
1	NHMAELHTYAVI	1							1	RLVQGPYHQAYL	1
1	NHPIPQKALPTL	1							1	RMEPHVGSSTMV	1
1	NHQLLELSV*MN	1							1	RMSDTVSSNTYS	1
1	NHSTFNTAEFAD	1							1	RNTTEMETHPLN	1
1	NHTSAYDVPPTQ	1							1	RPPGTPYTDDYR	1
1	NHVLNLQVD*MY	1							1	RPTYWT*VPPIS	1
1	NHYTNPLSLTMD	1							1	RPVLEIGPAQ*M	1
1	NIDIMQLGYHKD	1							1	RSIPTLNEQLHV	1
1	NIGLWSNLQ*TW	1							1	RSNMHYSLPDVA	1
1	NITSMPTSFKVI	1							1	RTAPEGPLWPAE	1
1	NKPHSITENSLT	1							1	RTLPGKIDAEHS	1
1	NLAHLMSSTHME	1							1	RTSLDEDRLILL	1
1	NLAITIKSNYAH	1							1	RTVDDPLTMRPN	1
1	NLASTKSYKSST	1							1	RTVDRAEFALYT	1
1	NLEFTGTGE*TS	1							1	RVDPLRQLIMNG	1
1	NLEGRSLGGTTT	1							1	RVETASIAILTH	1
1	NLHAWPINNDYV	1							1	RVLWPP*VYPML	1
1	NLHLL*KYSREM	1							1	RVSPVDTFPWGN	1
1	NLLHEYRPTYLP	1							1	RWYGNNELGTVW	1
1	NLMASTMMHERR	1							1	S*ETTELAPMYP	1
1	NLMDHSREISQS	1							1	S*NHLYKMDQSC	1
1	NLMHVGMDGDNT	1							1	SAAAVQNYPSLY	1
1	NLMNCMSAFCTM	1							1	SAAISPILRTQT	1
1	NLNDPVQPQKWT	1							1	SAHQLQPHLEMT	1
1	NLNQRIDSPTLG	1							1	SAIQDKLGKYTR	1
1	NLQPRTSVSIHN	1							1	SALPHSSCHEQK	1
1	NLSHYNSVETSP	1							1	SAPAKIYGYAQD	1
1	NLVTK*NWWLPL	1							1	SAPKSVFLDPHP	1
1	NMASMTHLTVMP	1							1	SASTAQNWPTSP	1
1	NMGDRPYMVLYK	1							1	SATMQSPPGNLT	1
1	NMHSNWPGLLWY	1							1	SATYPTSAANAT	1
1	NMIGLTTVGSIV	1							1	SAVSIAWDTSSE	1
1	NMPNPISGRTHL	1							1	SAYGNTTAVNTL	1
1	NMSLLSHGPTPT	1							1	SAYRNGPSNGVT	1
1	NMWQTNLGRGKL	1							1	SCCFNKLTTFYD	1
1	NMWSLANQELVP	1							1	SDATVLLPAIDD	1
1	NNATNGALNYLE	1							1	SDETNRYSSHPE	1
1	NNFCSLHRYGTQ	1							1	SDFNMLKYNTLS	1
1	NNHENLNLRTPG	1							1	SDFPTNALCGYD	1
1	NNHGLSYVRPHP	1							1	SDHLAWLMDMLQ	1
1	NNLAIQLQGPCN	1							1	SDPKLERFNPSY	1
1	NNMFQKKPPEDV	1							1	SDRTEYDPYPFT	1
1	NNMITVLPLAPQ	1							1	SDSINTP*KLLA	1
1	NNTARLGVEQPT	1							1	SDSRPMITTPTQ	1
1	NNYQSPGESPLE	1							1	SDTLQTPPPVQA	1
1	NPALPPYTEMSK	1							1	SDTSDLWRIPY*	1
1	NPAPPWNYSAPV	1							1	SDVLRVRFEKSP	1
1	NPDLAVT*LSGK	1							1	SDVTPFLISISH	1
1	NPESAAFVHMAN	1							1	SDWPFTNEYRLA	1
1	NPHYTKHASLNP	1							1	SDYIGTFYHPRF	1
1	NPLDNPRESLES	1							1	SDYSIAHCDRLL	1
1	NPNLDTNWVKHR	1							1	SEASRFSPILKT	1
1	NPPSSYPVSLDG	1							1	SEDADKAWTFTM	1
1	NPPYFCLFETAC	1							1	SELPNKGHLHRS	1
1	NPSVIAYEAYGK	1							1	SEPELNPTWPPS	1
1	NPTCQNHAALIP	1							1	SEQSKLAG*TLM	1
1	NPTPYRGHSSYV	1							1	SETLGSI*RPQA	1
1	NQHVFSESYPNM	1							1	SFPSADPLLTHS	1
1	NQLLMPSLNRVL	1							1	SFPYDRISTFPK	1
1	NQRFWAIQSATP	1							1	SFQYTSRASANH	1
1	NQSFLAMQSTYT	1							1	SFRLFSNELDLS	1
1	NRHILNADVVSW	1							1	SFSNVVSVKGRS	1
1	NRLNYTPKAMST	1							1	SFWPVSSPSYYP	1
1	NRPPSMSQLLVL	1							1	SGELVSER*RWT	1
1	NRVMDGTHITRD	1							1	SGKENAHRALVS	1
1	NSAIFHSMA*VL	1							1	SGMGTRQ*TIDA	1
1	NSEGWNREPKYP	1							1	SGNYTTTIWTAM	1
1	NSEHLGHFR*TM	1							1	SGTMQRTSASWV	1
1	NSEHMR*RFHSL	1							1	SGVAPTSSDWRS	1
1	NSISKWQLLAYW	1							1	SH*MNHLENIHI	1
1	NSLSTAYDNTVY	1							1	SHNQVTLLIASN	1
1	NSLTTLPTAHPM	1							1	SHTDNNNGLMAE	1
1	NSNWEFHNRELL	1							1	SHTSPFYTTFLR	1
1	NSPNMWRTTDLM	1							1	SHWKTYGSITPK	1
1	NSRLSEPWPDKK	1							1	SHYTAWMPILTP	1
1	NSSEYPMTQSVD	1							1	SIGDTYYLRQRM	1
1	NSSPCPGYPLRM	1							1	SIIEGTKRSDSS	1
1	NSSPLFSGPQTP	1							1	SILRYAQDTSMG	1
1	NSTPYNPSHYIP	1							1	SIPATGVVWGRQ	1
1	NSVLVQLDLSST	1							1	SIRPILEYVHAD	1
1	NSVPARDVHLQS	1							1	SISSHQEARNCC	1
1	NSVSLSPL*AFM	1							1	SISVPLTHWTVA	1
1	NSWRWYELSVAL	1							1	SITLRP*TDLNA	1
1	NSYPTHWMESVN	1							1	SITTVRDASLYS	1
1	NTAQGAATMYTI	1							1	SIWDRESIALP*	1
1	NTDVPM*TPIGP	1							1	SIWLHSMPIQPH	1
1	NTFTDQPPIMTS	1							1	SKFDNMFVYWRP	1
1	NTKIGDHNWSKT	1							1	SKLTTT*GYANV	1
1	NTLPHRLPGSSN	1							1	SKQPTN*VLRTI	1
1	NTLSKSERIKIG	1							1	SKWTLGDAWGFP	1
1	NTMLNWKNTVLD	1							1	SKYHMQLLTGQT	1
1	NTNEKSMAFMHT	1							1	SLDGATASDSMR	1
1	NTPMELAW*DQR	1							1	SLDPQPNPQ*TV	1
1	NTQHGFSFMKNL	1							1	SLHLTIERCRHT	1
1	NTSFAASPRHMK	1							1	SLHNSPSVSKMP	1
1	NTSNKNM*MYTG	1							1	SLHSAEKYSGTI	1
1	NTTW*RGCRCIR	1							1	SLIDIITCLKKC	1
1	NTTYMSSTFHMW	1							1	SLISAGLEREKD	1
1	NTVYRNI*KLHG	1							1	SLKFLRLTPIQL	1
1	NTYSSYNKSLQA	1							1	SLKLDEYYLDER	1
1	NTYTAASNASYF	1							1	SLKTTIQTYTPL	1
1	NTYTPFLLTTTP	1							1	SLLDMPHLRMMT	1
1	NVHRLVPRATLQ	1							1	SLNPVLYRHTAT	1
1	NVKSNWHETAPK	1							1	SLP*PCTQTKLQ	1
1	NVQMPRSESSNF	1							1	SLPAYA*KLVTS	1
1	NWDKNDPSIREP	1							1	SLQPTGTEYLQC	1
1	NWHCLHCNHSLH	1							1	SLSGH*AVWTSL	1
1	NWIITTDTTDRS	1							1	SLSRMSSLHNVS	1
1	NWLHVKNDQRMP	1							1	SLTNHALGTKHP	1
1	NWNHWPPNSLAV	1							1	SLVRVTSNIS*M	1
1	NWNKTQGAGIGL	1							1	SMGTATYVHEDI	1
1	NWSITAVPSGQN	1							1	SMMQP*LLPLPF	1
1	NYEFSISEQSHD	1							1	SMPCRSPNLWVE	1
1	NYKPSPTPLMML	1							1	SMRLPH*DHPFR	1
1	NYKWVPFGKNPS	1							1	SMSPLSLLLSTS	1
1	NYLVMDRVPFIA	1							1	SNAIRDGRSMAS	1
1	NYTLVRPHQHNN	1							1	SNDMPRSKRSDL	1
1	NYTPPTLLIAEF	1							1	SNFPSSVHSLTI	1
1	NYTPSVSTNHLE	1							1	SNKLNTVSEPPM	1
1	NYTWYYPNLINK	1							1	SNKLSFMAGTNT	1
1	NYVNTTQGAMRT	1							1	SNLYHPNVGNCC	1
1	NYWDPFSTPMFS	1							1	SNNRYDTSPYKV	1
1	NYYVLTTMLPVT	1							1	SNNTYNVLVSGA	1
1	PFAIAETGTLST	1							1	SNRVMSSW*NHT	1
1	PRRRDDFAIVCV	1							1	SNSLQVHRTFPL	1
1	Q*ELWYEKYALD	1							1	SNSPQTRMLSHR	1
1	QA*KTIYPNWST	1							1	SNSWAEFGNTMN	1
1	QAFDILPRNNMT	1							1	SNTFG*EKQQFK	1
1	QAMHNNMSTVWT	1							1	SNVSYHLHMSYE	1
1	QAYTLPVH*VNP	1							1	SNYPP*TNTTST	1
1	QCADFRPENSLK	1							1	SNYVMEWTSRFP	1
1	QDIAQSNQHSAV	1							1	SNYVVAVTNTNA	1
1	QDISFNTRNDYR	1							1	SP*TWKNPHAGF	1
1	QDSRTSHSETST	1							1	SPAEYATNIRHY	1
1	QDTHTYHCLACY	1							1	SPAP*GFTRWVM	1
1	QEDRPPVTFMFP	1							1	SPCPTDNPNYLS	1
1	QEYNAI*IRTRL	1							1	SPDLKNDDRTPQ	1
1	QFILDRKDLQGT	1							1	SPHN*GPNNTFN	1
1	QFNSREYPSFR*	1							1	SPLACSTPPCSS	1
1	QFTFLQASSFRN	1							1	SPLGKLSHPSSH	1
1	QGAYGNASQPIL	1							1	SPLMLPILVGWS	1
1	QGDFILHLSSPA	1							1	SPLWAHMPYTPL	1
1	QGLLPYSGIWRP	1							1	SPNPVPYAVRSS	1
1	QGNHVDPVLQFW	1							1	SPNTSCCTLPML	1
1	QGPRIVQTLIER	1							1	SPPHNTNQTFMG	1
1	QGYMVDMSWHK*	1							1	SPPQTWLGYMQY	1
1	QHPAFATVETSL	1							1	SPRAQHSGQVSF	1
1	QHPITERIAFDS	1							1	SPRHVAGMWSDP	1
1	QIPPSTQLTASW	1							1	SPRPGSLSTQYF	1
1	QIWTWMTPLVGT	1							1	SPSDLGLHRSRE	1
1	QKSLPFTTPMMP	1							1	SPSFTDMQEKPK	1
1	QLASSSLGRWSH	1							1	SPSHKTGLMTLL	1
1	QLCDLHDVRSVR	1							1	SPSYYTISMMRP	1
1	QLDHAPMRAYPL	1							1	SPTGWVSKG*IN	1
1	QLLPGYNELPPT	1							1	SPTHTKTEWFTN	1
1	QLMPDTARSSNC	1							1	SPVDQCPLLHQF	1
1	QLPIRMPWLLSG	1							1	SPYYGFAGSQRT	1
1	QLPYDMNHIFHT	1							1	SQFLELGPKWLA	1
1	QLYNELYQVDKN	1							1	SQLEAVKGPAYQ	1
1	QLYRYTKSLQAN	1							1	SQPKELPKGSDR	1
1	QM*TVTPSDIGR	1							1	SQTKMHTSKLHD	1
1	QNRLEPTLLNNF	1							1	SRDPADLKCDNP	1
1	QNSLELYKNNKL	1							1	SRSDASLLLLTK	1
1	QNVWNYPLGTD*	1							1	SRSHQMDLMWNS	1
1	QPFNPARSDHCN	1							1	SRTSNYPVYGIN	1
1	QPGCSDCLPIYN	1							1	SRVPPPSSAPML	1
1	QPKSSEMLHNVK	1							1	SSDIVKQLDSSC	1
1	QPLGNGRLLSGL	1							1	SSFVYKDVPREL	1
1	QPNTFTIAHNPL	1							1	SSGLNLLNSQRP	1
1	QPNVGLNHYMRL	1							1	SSGPNELSMARS	1
1	QPPYDELENSGP	1							1	SSGTATLI*VPG	1
1	QPRLSYFMPQEH	1							1	SSHSLTTPV*SF	1
1	QPTQETESFPGA	1							1	SSKSAAAHPTPL	1
1	QPTSRFSMVVLT	1							1	SSLH*KFSHRPL	1
1	QPYALTPTIRSL	1							1	SSLPTSRSLSTP	1
1	QRSHDTFATFPW	1							1	SSSRAVDFSDAL	1
1	QSFKEEVPNWMQ	1							1	SSSYSIQDTRSD	1
1	QSMMPGALGLGQ	1							1	SSTAPSDQIKWL	1
1	QSPAITTYPKAF	1							1	SSTVLSNHWPYP	1
1	QSQNWLSNTLQR	1							1	SSVNMLVMAAWH	1
1	QTLSVPTCARCG	1							1	ST*ADHQKYKGN	1
1	QTRMYDPPTKNA	1							1	STAITTSKGEMS	1
1	QTS*ESMQVDYA	1							1	STANQH*VHVWQ	1
1	QTSNHTTWSWAN	1							1	STAWTY*THVTS	1
1	QTVRITSSSLAR	1							1	STHSSKAWLSAT	1
1	QV*THTLQLHYF	1							1	STKTHSDGLNAI	1
1	QVAHTTAQTSSA	1							1	STLTALKNILH*	1
1	QVGLAHMKSRMY	1							1	STLVRLTGQYLD	1
1	QVNMLHRWSEDK	1							1	STNAFSSPSTLL	1
1	QWISAGLAIAPS	1							1	STPQ*MYSTPSL	1
1	QWRLDYSGHLLF	1							1	STPRGVVVTYVV	1
1	QWRST*VDWKFT	1							1	STPTSDSVDPLP	1
1	QWTTH*AQPSRT	1							1	STS*TNSIFHLH	1
1	QWYSTSASNARF	1							1	STSWLDVTRSLP	1
1	QYNSTVKLMKAA	1							1	STSYYNVVPRMR	1
1	QYQPG*TKPHQY	1							1	STTKVNWMESKT	1
1	RAADVCVVCEKK	1							1	STTMYHGTDSAL	1
1	RDQLPNHLWMSA	1							1	STVHT*LRGPTP	1
1	RDRPVEAYGLWH	1							1	SVDQSSM*AASL	1
1	RDTGPNTVENLR	1							1	SVEMHDCLSTVL	1
1	RILTQTSTGTCL	1							1	SVGYHAKLPMGE	1
1	RISTNQSALDFH	1							1	SVIDVASVVSLG	1
1	RLCNMAVDVNCR	1							1	SVLTTKTPTVQL	1
1	RLDFSSVSPIWR	1							1	SVNYAPNAFTPT	1
1	RLHAPELHALRS	1							1	SVPKSTFAARVN	1
1	RLTPPHLCCFSQ	1							1	SVQDYNMYVSRI	1
1	RMQLPINNLFST	1							1	SVSAPSGPVLVW	1
1	RMSFETGTEQRR	1							1	SVTAVWNPRGST	1
1	RNDNAFATGMLP	1							1	SVVYLKPVSMMT	1
1	RNDTYITQQTHL	1							1	SVWMKNLERVAA	1
1	RNMLDNSHKVYS	1							1	SVYKLPASSWAN	1
1	RNPEGADPRVMY	1							1	SVYKSPG*MSQH	1
1	RPIMREAPNPSL	1							1	SWATTTNGMRNA	1
1	RPWFDGLLSTNT	1							1	SWQQLTQVWPKT	1
1	RSTYIHETMHSF	1							1	SWTYNRPT*GVL	1
1	RSV*TFPYVPSK	1							1	SYGKLHLLKIHT	1
1	RTDYLTPNQTIT	1							1	SYHSGQAKCECT	1
1	RTFELSSLRWID	1							1	SYKMHSKQIWWD	1
1	RTPLFNPWMYPG	1							1	SYLYPMGTSMYI	1
1	RTTPLSPMDQQA	1							1	SYNNLRMAALGP	1
1	RVPFPNPKAWEY	1							1	SYNYLSSNPHDK	1
1	RWPLPPLDATYP	1							1	SYPTVGVVRQNL	1
1	S*TPALNTGQLA	1							1	SYRYLNT*SLPY	1
1	SAAVMVLDYPRT	1							1	SYSAQAHEDYLM	1
1	SAAVNLRSGYPL	1							1	SYSSKQTSVDQE	1
1	SAENDPNDGSWK	1							1	SYVLSEPPRGQI	1
1	SAFLTLHPQNGP	1							1	SYVNESKVPETM	1
1	SAGWQEA*SAKV	1							1	SYYVWNTGNSKS	1
1	SAIQNKPVQRSM	1							1	T*VDRDMARPRA	1
1	SAKSLSLGQSLT	1							1	TAAFQNERSSTL	1
1	SALMYSNTSHAY	1							1	TADWVSTLEFAN	1
1	SALPGDYYM*EW	1							1	TAQPQIRGPRLP	1
1	SANYLHMRTL*S	1							1	TAVTDLHTEFMR	1
1	SASEMIEALIER	1							1	TCGEDPHCAAPS	1
1	SASINMIPYAEN	1							1	TCWDMLCWFKKH	1
1	SASIPLLKPNHN	1							1	TDFHERSHAYCC	1
1	SASPYDATSVSM	1							1	TDLHMLDSRWPV	1
1	SASWRTYPPPGS	1							1	TDLQAYSSIAGP	1
1	SATTDYQQKLNT	1							1	TDLRHGLFPNRL	1
1	SCARHFDQPLKP	1							1	TDRSNMRPTKVM	1
1	SCNDVNWQHGTL	1							1	TDSGDNALARTR	1
1	SCPYFMHRSNTC	1							1	TDSI*TFNDTLA	1
1	SDCIMPREVTK*	1							1	TDSSPTVCCRHA	1
1	SDHDNDNWRLLK	1							1	TDTLPEKYHNAP	1
1	SDINIMYPTLGR	1							1	TDTLSPTSVLDG	1
1	SDKHTPSTFPGQ	1							1	TDTPESTLRTPT	1
1	SDLNPHYIDYTL	1							1	TDTPSHPLADSY	1
1	SDNHVVHSDYAD	1							1	TDVLGPGHSNTT	1
1	SDPHAIKTVSEW	1							1	TDVRNVRTVAIY	1
1	SDRMRGSAYAVT	1							1	TEASVTGHLITI	1
1	SDRSPKAFLLGW	1							1	TEAVEVNVRQAN	1
1	SDSTLPDIMMSK	1							1	TECTVVTRPATC	1
1	SDYLKLRTAESG	1							1	TEGPNLPTFPPR	1
1	SDYQSKHNELFR	1							1	TEIPRSTNMTAL	1
1	SEHDLLTSRNLI	1							1	TELSN*SLSSLW	1
1	SEIGETNWPDQW	1							1	TEMLSARTHKGW	1
1	SELFTLRNNNYF	1							1	TENTIMMRTVTQ	1
1	SETFTEWPTTH*	1							1	TEQISMPRERTA	1
1	SEWDYSYAPTRR	1							1	TESDTHSAA*TR	1
1	SFAFLDKLSLTY	1							1	TESVFAQHPRTT	1
1	SFAHKALEALLR	1							1	TEYLGQKLSFSH	1
1	SFCMEREFVYYL	1							1	TFALVMGLDSAH	1
1	SFMNPNHSSMHQ	1							1	TGIAAGIPLYAV	1
1	SFPRPTLQSADS	1							1	TGIVPNPWAVAF	1
1	SFQVFFDTFELR	1							1	TGMYISTMSRQA	1
1	SFRASHSF*MGN	1							1	TGPGPYMQYREA	1
1	SFTLSLPDRPRS	1							1	TGVIPPNDDWAP	1
1	SGAGEREFYELP	1							1	THEPMSYHQYRS	1
1	SGEIGLKP*TNW	1							1	THFEYARLLKSF	1
1	SGGHNANDFRFS	1							1	THLAMGDPHNSE	1
1	SGGTEHTMSLSI	1							1	THLEPTRGDKTT	1
1	SGPYMSHYARYP	1							1	THLNLPPRTFHG	1
1	SGQWLSIPQVHW	1							1	THLTEPNSRWEH	1
1	SGWAKTRPPHSL	1							1	THNHRMQSLVSA	1
1	SHFWWS*GDSAL	1							1	THPPLLMSATKE	1
1	SHGNHATT*DYL	1							1	THSVQEMHTLYE	1
1	SHLYIKQRIPPG	1							1	THTS*MIELTNT	1
1	SHNESKNYMMKL	1							1	THYTPTSVS*SS	1
1	SHPHAESSEVAS	1							1	TIESREAELHSD	1
1	SHSLDKQWSMQR	1							1	TITMTSYTLNNL	1
1	SHSNRTAH*TVN	1							1	TKLSYVTDLKCC	1
1	SHSTGWNSCPVL	1							1	TKPGTNHLQGSA	1
1	SHSTPSRVSYRN	1							1	TKSTTMSSNFPR	1
1	SHTYKVKFIANH	1							1	TLAGENHPKYGL	1
1	SIDTLVRSAYNP	1							1	TLDTMFRFKTNN	1
1	SIEDKLQTL*SG	1							1	TLHLSHWTSSAL	1
1	SIGPAIYTAPQH	1							1	TLISQSVERYKP	1
1	SIHALFHDPPFS	1							1	TLKLDG*NEDIR	1
1	SIHPASLYSSNL	1							1	TLKLSPRINVDR	1
1	SIHRFETLIRYP	1							1	TLLKPMATLAPT	1
1	SIIADMSVPWLV	1							1	TLLNATNYWSMF	1
1	SIKNRFNIHIMG	1							1	TLPAYEQYLKES	1
1	SIMLKSTTRMND	1							1	TLQASLMDQNET	1
1	SIMMPRHYLPHF	1							1	TLQFGYGRVLLR	1
1	SIQHNSGVMNMF	1							1	TLQRQMNPMFIN	1
1	SISAYVSTQRHA	1							1	TLSMRGDMAGAM	1
1	SISLTDLNFTSA	1							1	TLSRDLATFTLF	1
1	SIWAPWYPKTSY	1							1	TLTIIPTFTSFP	1
1	SIWDRESIALP*	1							1	TLTISKQTTTNW	1
1	SKHKNEFNTMPV	1							1	TLTLTMPLRM*T	1
1	SKIPIAEHTPAA	1							1	TLTVPEPSA*TM	1
1	SKLPGWEPTHQQ	1							1	TLYNMKENLRTS	1
1	SKLPNAPKFGTY	1							1	TMEAMIHTTKCC	1
1	SKLTNTWYQQYL	1							1	TMGKTLLPVPDL	1
1	SKPPT*SNNMAW	1							1	TMNYLPGSELFD	1
1	SKSLQDLPKQQN	1							1	TMPTIGLIAYTT	1
1	SKTAHLHPPLTS	1							1	TMQSHDRPIYNW	1
1	SLANQIRMGSPL	1							1	TMRFESFYSSTF	1
1	SLARVYLQTGAH	1							1	TMSMVYHYHVTD	1
1	SLDAAP*SMFAI	1							1	TMTDKQTKYILY	1
1	SLGPATTSPINI	1							1	TMVATIESNVTL	1
1	SLGSPHKLFPIY	1							1	TMWDAESDSTLN	1
1	SLKTVAMHENME	1							1	TNAHNLFSGQLP	1
1	SLLKHPDAPITQ	1							1	TNPHMAATTSDK	1
1	SLLPTI*STLKP	1							1	TNVSLTRITNQS	1
1	SLNIGKHFTWTS	1							1	TNYPTYSDILGC	1
1	SLNQEPRYESQI	1							1	TPAHARIPQEKL	1
1	SLNSNSEPREWA	1							1	TPATCPMPRKML	1
1	SLNTHGDNGSSS	1							1	TPGTASK*LNLN	1
1	SLNWSKAPGRFN	1							1	TPGTVNCCTTTQ	1
1	SLPALTKRPPDY	1							1	TPHTSPPMATFW	1
1	SLPTRVLTDKQL	1							1	TPLENPGSERSI	1
1	SLRTNFTLSGEL	1							1	TPMSLTTTQSRA	1
1	SLSNMLLELDTF	1							1	TPNPTTFNTPYL	1
1	SLSPQMELNNLI	1							1	TPNWTMMDTPAG	1
1	SLSTESSQFNNR	1							1	TPPKSTLSSIQL	1
1	SLSVNNPT*RPS	1							1	TPPLYVVRSSCP	1
1	SLSYSSRLLTFT	1							1	TPSKLYSYPMLS	1
1	SLTDGAIINIPR	1							1	TPSSQLYNIHVV	1
1	SLTFAGYSMLSP	1							1	TPTETWGRSRPA	1
1	SLTGTSYHLPMS	1							1	TPVPYQIAHSTC	1
1	SLTLQRSEIWPT	1							1	TPYLDLQKYPGS	1
1	SLTQHSGDCAQS	1							1	TQDKQYISRHIK	1
1	SLVQFSESVKAH	1							1	TQGMCARSPNCT	1
1	SLYFKSPVLMPP	1							1	TQGSETNDSRRN	1
1	SMFSWMHTQIP*	1							1	TQLIYLPARVSV	1
1	SMINGHQNVSSL	1							1	TQLRAHP*LLKP	1
1	SMLGLHKPPPSS	1							1	TQNDQPP*MST*	1
1	SMNWMYKTLYLA	1							1	TRALQLTYNVQA	1
1	SMPNEIFKPLVI	1							1	TRDLANPWSSAF	1
1	SMPPAAHKRPLW	1							1	TRHSIIEKLDLT	1
1	SMQSFSFPYAVV	1							1	TRQDLTWYSPLA	1
1	SMRASSMSMQPV	1							1	TSAGGIQSASAG	1
1	SMRIALPQEEET	1							1	TSAGLKHITWTD	1
1	SMTINWVLGSTS	1							1	TSAKWPKYPATW	1
1	SNAISNRPSTMH	1							1	TSDHGADTSSHR	1
1	SNASL*ISYKSV	1							1	TSETPAKNHTHR	1
1	SNAVHDGG*MTT	1							1	TSGVSIKQLPPS	1
1	SNFYVMTMTNPY	1							1	TSHKDLLELANP	1
1	SNKLNTVSEPPM	1							1	TSLSLYSAHIQN	1
1	SNLQFAAMALYG	1							1	TSLTWQTVN*MR	1
1	SNMPMMVSHSRG	1							1	TSMMSAVSDGVA	1
1	SNNSAELIVRAP	1							1	TSMQCRNTNAMN	1
1	SNPFSPMFLPME	1							1	TSP*TQGSKHLL	1
1	SNPLYCNARVLL	1							1	TSQSPEEMEPHW	1
1	SNPNRDWHVKTL	1							1	TSSNLH*ERLSV	1
1	SNRMIDFNKE*S	1							1	TSSPN*EILMVS	1
1	SNSMLTSDILKD	1							1	TSWLETYLISAR	1
1	SNSSDTLTHPYS	1							1	TSWSAKA*TPGN	1
1	SNSSSGHEESQP	1							1	TSYDYDPTARDT	1
1	SNSTTCC*NSHS	1							1	TTAVILKKIYET	1
1	SNTDTTAYPLWR	1							1	TTDKTLGQAMNW	1
1	SNWMSYKLITAV	1							1	TTIKTVSHLNKY	1
1	SNYSLAFDARMS	1							1	TTKNVLNIQRTL	1
1	SNYVMEWTSRFP	1							1	TTPHADTSSGIT	1
1	SP*MHPSRFWRA	1							1	TTPPTYTKDTDY	1
1	SP*MTIPDLVNW	1							1	TTPYICPPFPLE	1
1	SPCQVPAIMQIT	1							1	TTRDLPTIMKGH	1
1	SPD*AMDGLGDS	1							1	TTRLDILYGWAA	1
1	SPETSSPKMIWS	1							1	TTRLPSK*VMQY	1
1	SPFSENVSH*AV	1							1	TTVSHAEPRNYS	1
1	SPGSEGQMETTT	1							1	TTWL*EKFQPYN	1
1	SPHDSKHTHDYK	1							1	TVITQVWWQPWV	1
1	SPHTTRAVHPFQ	1							1	TVLMEPGQPMDA	1
1	SPIYKRVHVMAM	1							1	TVLNWHRSM*GV	1
1	SPLMVLASGPLS	1							1	TVLP*VFWPQQD	1
1	SPLS*DSFLPLW	1							1	TVLSNLSRYSPQ	1
1	SPMATCDMCHFK	1							1	TVNYELQSKEKL	1
1	SPPTRQSALLIT	1							1	TVQYMFDQIGLQ	1
1	SPRGNSEL*VQP	1							1	TVSHTIS*VTNL	1
1	SPRNLNYKLNWT	1							1	TVSMYMAGANH*	1
1	SPSGQNVCRQIL	1							1	TVSNYPMKPGWS	1
1	SPSLFHGMRLHS	1							1	TVSTDDYNTDRS	1
1	SPSNNSVPVSAL	1							1	TVTSPNNTLLPS	1
1	SPSSACLYKNRH	1							1	TVV*ADPVNVFY	1
1	SPTTDW*SPYYH	1							1	TVVSD*NEPTMA	1
1	SPVSVRMNTTLT	1							1	TVYPNPKPKEWV	1
1	SPWTSLVDSKQS	1							1	TWANITSRSTPG	1
1	SPYPTALWSPFG	1							1	TWQLTIVHSSMS	1
1	SQGPK*TNNWSG	1							1	TWTTLEFD*TTR	1
1	SQGTTVSCPHAL	1							1	TYFQKREVQWSK	1
1	SQHDRTFEPLNG	1							1	TYGPTTRLTDNT	1
1	SQVGTLAPVTYH	1							1	TYGRLVFKPTLE	1
1	SRDAEN*MMPSL	1							1	TYITSTEFDSLM	1
1	SRFQNYHYDAQI	1							1	TYNDKIGRHEYP	1
1	SRINAHWDATVK	1							1	TYTTPPSKHYST	1
1	SRNINVYDVLIR	1							1	V*GVVHTAPSSA	1
1	SRSFTTHVLPFV	1							1	V*TVPL*TVTSN	1
1	SRYKNDYNMWAL	1							1	V*VVNDSLPTSH	1
1	SSAHPHFIKAYS	1							1	VAHKSEFRRTQN	1
1	SSEFLRP*GQFK	1							1	VAKPSIRIASAG	1
1	SSEHNYRFINIM	1							1	VASFAYPYYVSF	1
1	SSEYSYDFWPSS	1							1	VAVIPAVHKSNW	1
1	SSFYENHIMRTT	1							1	VAYYSEGFWDQS	1
1	SSHAHFKVTGEQ	1							1	VCLTCDSPPGSD	1
1	SSHAMNWRGENY	1							1	VCNRSAWTQDHC	1
1	SSHVLMSRLAKT	1							1	VDDLNTRTPKRQ	1
1	SSIARQNERCVP	1							1	VDFMNAANMLYP	1
1	SSKD*TAPSLSM	1							1	VDILTDVRHRYA	1
1	SSKHPMKIWPEP	1							1	VDNGP*IYENSM	1
1	SSKLFTYNSTKP	1							1	VDPRGDWPDGRV	1
1	SSLDWQHATTND	1							1	VDRLPQNIHPGR	1
1	SSPPNFVVQRSD	1							1	VDRTHNQSSLYA	1
1	SSPSLRTGWQTD	1							1	VDVDETNNKSYP	1
1	SSPWNRILKHWH	1							1	VEHLHPFEWK*I	1
1	SSQFMSPEATNM	1							1	VEIKPFATVTI*	1
1	SSSETNHNGTYR	1							1	VEKTRLPSEKQK	1
1	SSSVDSSYPVFT	1							1	VELTLVCNGHEC	1
1	SSTTPRNQLTLH	1							1	VEMLPNMHLTNG	1
1	SSVLRQGAVSNN	1							1	VEQTKDVHLPMH	1
1	SSVPFLRLLSFQ	1							1	VFKYAPSIQYSS	1
1	SSWVFTH*NLHR	1							1	VFT*LYKPMLKE	1
1	SSYGEAPMVKML	1							1	VGANWSSYHVLD	1
1	SSYQHVGFAACR	1							1	VGHTAKDY*ATW	1
1	SSYQLALRPEQD	1							1	VGITSWTIDSVV	1
1	SSYSTEPTLGTD	1							1	VGNSAEQYSHID	1
1	SSYVQRVMPKMP	1							1	VGSAY*IDMPMY	1
1	STAMQMTQDPVT	1							1	VGSAYLSAWMRW	1
1	STASGGA*PLPD	1							1	VHAPFPFWTHRD	1
1	STASNLPTHSTL	1							1	VHASTGQNDVMY	1
1	STCLSKSCLVTY	1							1	VHIEIARHYALI	1
1	STDSV*TTLEMS	1							1	VHTHWREATPR*	1
1	STDTHTGHFRKL	1							1	VIADPAYIRLRS	1
1	STDVDSSVGKNA	1							1	VIAQFPMSRPGL	1
1	STEAVEFPMLAS	1							1	VIAVSNRDAFVP	1
1	STFH*LNHLNVP	1							1	VIDSTSDRIVKW	1
1	STFTKLNTSAMI	1							1	VINLYPEIWRES	1
1	STGYQGRQYSFS	1							1	VIVEELSTEHSG	1
1	STISTLRHSIGG	1							1	VKDSHSRYLIRW	1
1	STLCCAMKIRSY	1							1	VKPWFMQSNLYD	1
1	STLFW*HPERTR	1							1	VKTQEHGKEIWL	1
1	STLLPEQLFRHP	1							1	VLKLPMEKMVPR	1
1	STLTIIDNVTDP	1							1	VLMPRTETNYYY	1
1	STMPLYIRSTER	1							1	VLNEPRKQPANA	1
1	STNSTPTVTALK	1							1	VLPITPTKKIGG	1
1	STPFATDPNWNA	1							1	VLSSHTWQRPSG	1
1	STPFISSSLWPQ	1							1	VLVFPS*ISTNK	1
1	STQTHD*LRTIT	1							1	VLVNTRD*GLTH	1
1	STRGDESPNTMK	1							1	VM*TIKDEPQFH	1
1	STRLTEMVFKER	1							1	VMAYDVRDKVPK	1
1	STTHVPGGMTT*	1							1	VMDEQRDFEHTT	1
1	STTVGHIGTLRY	1							1	VMDRWPIYQGSR	1
1	STVLTQSEHMK*	1							1	VMDVSLPGPIDP	1
1	STVLYTVTPGMI	1							1	VMSGPISAEYPE	1
1	STYD*ALQSSLT	1							1	VMTLSGNYSSLE	1
1	STYS*VEGPRPK	1							1	VMWTDGHVSTHK	1
1	SVAEYLVRPKVM	1							1	VNHGLNMQTTP*	1
1	SVAGISN*RTGY	1							1	VNQFTIYDNWLS	1
1	SVDPSKTTEPHI	1							1	VNRMTPDYERLK	1
1	SVELMDLVSELR	1							1	VNWQSRYM*ETG	1
1	SVEVHNHTIYTI	1							1	VP*KAIMQVQLL	1
1	SVHRISPFIRML	1							1	VPAEPALNPCLR	1
1	SVIDTFTSQNEG	1							1	VPDFMMPVQNRR	1
1	SVKLLYALPGYH	1							1	VPDPNMRTKYRM	1
1	SVMHSHPTMLLN	1							1	VPET*KWKSTSW	1
1	SVNHTASMGPNL	1							1	VPFLSHLPPRHT	1
1	SVPSPLHPISQL	1							1	VPGATMWWADRL	1
1	SVQIPDVLQTSS	1							1	VPHT*LYPHPSE	1
1	SVQPMLNSMMPS	1							1	VPHTAHDTGSNI	1
1	SVSTPYLPLLSL	1							1	VPKGHTS*IHNW	1
1	SVTMELVFRSPS	1							1	VPKTFVI*AVPP	1
1	SVVADQPEQSAG	1							1	VPLAYNTQMIPH	1
1	SWCPPNTHMSDN	1							1	VPNPVAVMQPLT	1
1	SWMQDSINANKV	1							1	VPNRNSTYY*MI	1
1	SYAKSGNTQMTW	1							1	VPNTKLNAYPGH	1
1	SYCL*GLGDCSE	1							1	VPTSMPLTYMHR	1
1	SYENAGSYAYMP	1							1	VPVHCEQ*MSLK	1
1	SYFTPYNLPNMS	1							1	VQNQVPRWVQPV	1
1	SYGPSLTRPPNA	1							1	VQPYGNTVKSYA	1
1	SYGYSATIDKKP	1							1	VQSTDLPCGYSP	1
1	SYHSETRWIVPF	1							1	VRSNTSS*NMVR	1
1	SYILRMTSPSTN	1							1	VRTISIDHRQPH	1
1	SYK*NDGFRHWW	1							1	VRTLSGNYSSLE	1
1	SYLSYDVIVITS	1							1	VSAMIGYETGTI	1
1	SYNILPWHATLQ	1							1	VSAPNGPPGHLR	1
1	SYRVTTYHSSPV	1							1	VSAYAKAVHIGL	1
1	SYSSIKHAWSLT	1							1	VSIDLGFP*TIK	1
1	SYSTTHV*NDRL	1							1	VSITNLHCYSCS	1
1	SYTAESYWFSAS	1							1	VSLKSPLARIKQ	1
1	SYTLYK*VPPLY	1							1	VSMQRSFEGLS*	1
1	SYTNLHAHLMIP	1							1	VSNSHLKKGSQW	1
1	SYTREFRDPSGS	1							1	VSRIEDVHTLGA	1
1	T*IPTTNNAAAT	1							1	VSRPLCTSASYM	1
1	T*KPFNDVINNE	1							1	VSSTHKWYHWIG	1
1	T*KVPERIPALY	1							1	VTALAPRILYID	1
1	T*NHPSRSLQQV	1							1	VTAWNAASRPGE	1
1	T*NLHLPYKFGV	1							1	VTLGER*TMTVH	1
1	T*NMTRPTSTPY	1							1	VTNHTSDTGTFQ	1
1	TAHDEPICMQKL	1							1	VTPREPHKSCNI	1
1	TAMSTITRGENY	1							1	VTPTKP*MVWMG	1
1	TAPRNAQVMDVF	1							1	VTSCIGQDP*GV	1
1	TAQTNHLVSGPP	1							1	VTSFSA*KDISP	1
1	TASFNLKHWDVT	1							1	VTSWSTNSQPMR	1
1	TASRQNYSTMNI	1							1	VTYLGNVANIKT	1
1	TATYTLYARPTS	1							1	VTYVGNNETALT	1
1	TAYTNDQTSNGP	1							1	VTYYSSSKQQSE	1
1	TCPHKESLLKSG	1							1	VVCPGTSGWRLL	1
1	TCTSCTTWPEKF	1							1	VVWVDSNKPPQR	1
1	TDEMFTTHNCTS	1							1	VWGLSAEGQL*I	1
1	TDEVDWPSHGHD	1							1	VYKIVPARPQID	1
1	TDIQRTFSYKSG	1							1	VYPRTGDQFKIT	1
1	TDMIYDRGTLKL	1							1	VYTWAP*KPSGP	1
1	TDNAPH*NAHAQ	1							1	VYYRYPEKG*II	1
1	TDNYD*TSTPSA	1							1	VYYVDDRMELWP	1
1	TDRLVNTLHPLS	1							1	WAGTYQWWARTE	1
1	TDVRNVRTVAIY	1							1	WALDHPGTMEPK	1
1	TDWY*TVASNYR	1							1	WALEAFQRS*IE	1
1	TEPPTSSMRLER	1							1	WASIPD*RVLNT	1
1	TEPTARYSRNTT	1							1	WDARQSDGHQTQ	1
1	TEVYYNALKY*T	1							1	WGWSLKPARMAQ	1
1	TEYYVRQTWSPV	1							1	WHAQFTSDFPRL	1
1	TFAWGINSQATP	1							1	WHLSEHMSSHRP	1
1	TFLNQKPGTRLN	1							1	WHMTGLVNKLNN	1
1	TFPSVKDNLWNV	1							1	WHPDRMPICRHN	1
1	TFTSYHVNGTTV	1							1	WHSPYSDLPITH	1
1	TGAKSEAQ*NMW	1							1	WIHNIRANADNI	1
1	TGFPEPIRSELP	1							1	WKNLRTLPTLPT	1
1	TGLTLMRDI*TL	1							1	WKSSSFLERDLM	1
1	TGMPSSKTMADR	1							1	WLPA*NTHRTLP	1
1	TGMTHQHMMLQL	1							1	WLRTVPLIRGDT	1
1	TGNEGMDSAMSA	1							1	WMNTSLNKQCAT	1
1	TGPATLLITTLF	1							1	WMPAWTATSMML	1
1	TGPVWILNNRP*	1							1	WNYGTYRMSLVY	1
1	TGTDHNPSFDYE	1							1	WPHTLTPPDRSW	1
1	TGTTMLTS*DIT	1							1	WPLTHTM*IMIT	1
1	TGTVTAAGSLLH	1							1	WQDRDS*VDPEP	1
1	TGVPMYATVHVS	1							1	WQEQISTRTSDF	1
1	TGVTMLPLVTGT	1							1	WQVQT*GIVGTI	1
1	TGYPMIMLHPLY	1							1	WRLDVG*SYHDE	1
1	THEQFTLNKTKL	1							1	WS*IQFSSMTIH	1
1	THISNTQHNRQS	1							1	WSEWRDPTIQMV	1
1	THNHRMQSLVSA	1							1	WSFSVPIDNNEY	1
1	THNI*SSHMKMV	1							1	WSFTMTSYRLSA	1
1	THNL*SEGVSHS	1							1	WSLSARYALNTR	1
1	THPKPLAGNYAR	1							1	WSLWGFDSYNKG	1
1	THPQYTTHPGPK	1							1	WSYKAMPNYNWQ	1
1	THPRTHYKVSPP	1							1	WTFERHS*MWQP	1
1	THQGATITRSVF	1							1	WTGPEFRPMHGR	1
1	THSSRYVLLNPQ	1							1	WTPGLMILESIW	1
1	THWNDFRPFMNT	1							1	WTYKQ*IENTVL	1
1	TIF*ALNKIKSH	1							1	WVAPQKHQTTTT	1
1	TIGKPQEITATY	1							1	WVPILANEQQRK	1
1	TIMPGRTESGQS	1							1	WVPTSNLLVWKR	1
1	TIPRAHANTISQ	1							1	WVSSNHLIDDMP	1
1	TISEYFTHFNNS	1							1	WYYQHTPGTKVS	1
1	TISREARMPVVH	1							1	YAEYLQWTTAPK	1
1	TIVVQTMTNTSP	1							1	YALNYPHWVDES	1
1	TKAL*MQFELPN	1							1	YAPTYEQ*VTNR	1
1	TKPFMRTEV*TF	1							1	YAVPDLPQSRSY	1
1	TKQTELWMWNRV	1							1	YCPHNSSMDRWT	1
1	TKQVDSRMDGDW	1							1	YDKGGS*THLLE	1
1	TLAKTATLAVTS	1							1	YDSHLPVNEVPV	1
1	TLFDLHIYQDRM	1							1	YDTKKSEPGAES	1
1	TLGTAAPS*TYK	1							1	YENQRLTTEELE	1
1	TLHYQTTKVISE	1							1	YEPVTLVQNPEA	1
1	TLIPEQWSYSA*	1							1	YEWITHDYIEY*	1
1	TLKNSVYMSKPL	1							1	YGLNVADALWKH	1
1	TLLPTIPIIDYT	1							1	YGSMGSVIYPSR	1
1	TLNPNTFMGHPG	1							1	YHMGETTAGIPK	1
1	TLPYKGTMSRTP	1							1	YHRDSTKLLSDF	1
1	TLQNTTLFPNSK	1							1	YHTYKSNVGINI	1
1	TLSFVESILTRT	1							1	YHYIVHPYAPND	1
1	TLTMTEMPRRYA	1							1	YIADAKLLTPLG	1
1	TLWGPESGPQT*	1							1	YISELMARSTMP	1
1	TMAKP*AKCSLT	1							1	YIYPTNQVITLS	1
1	TMAWPLRSLQWN	1							1	YKIEQIMKQPNN	1
1	TMHINHLKSSAN	1							1	YKWGQFVPASVT	1
1	TMIDNLAVIDTM	1							1	YLGPNSPEAVPY	1
1	TMIVALPKIGQL	1							1	YLL*KSALPRQV	1
1	TMLMHNQVSL*V	1							1	YLMDMSYTTSDD	1
1	TMQIPTPM*IVT	1							1	YLPLMKNLPQDR	1
1	TMVER*AQLSPR	1							1	YLYRTPQQRLEQ	1
1	TNDRAAQVATTE	1							1	YNAATTPTIQPL	1
1	TNLLSYDSPKDL	1							1	YNID*EALPYYY	1
1	TNLNDLPNPNNK	1							1	YNLTSMDTDWNR	1
1	TNPSV*IMREPT	1							1	YNQNTDLPEFHS	1
1	TNQLHSA*PHPV	1							1	YPASEGTIEFVP	1
1	TNSHVQVHWKDA	1							1	YPAVLGKVPYLT	1
1	TNSQPYFLSLYE	1							1	YPMSNNTGSSRA	1
1	TNSRSHEHWHNL	1							1	YPYFTARLSSLT	1
1	TNSSFALGQMWT	1							1	YPYWNSAVNGIS	1
1	TNTTGIHNASPA	1							1	YQDPHLNRWQDR	1
1	TNVIK*TFPFRS	1							1	YQFEIRHWDN*I	1
1	TNVWWPLA*SKT	1							1	YQMATLSLFPLT	1
1	TNWLELAGYEGI	1							1	YRGATSLQWTKH	1
1	TPAVKE*KPLRP	1							1	YSAPTLPFINGT	1
1	TPIGWYKPTSSK	1							1	YSAVNAWTSTVA	1
1	TPKWHSPGSMNP	1							1	YSCCMTGLPVVP	1
1	TPPNESVPMATF	1							1	YSKANDHMHTET	1
1	TPPRLKDTDLIL	1							1	YSKIPGYWDPMP	1
1	TPQLDRPLRSPT	1							1	YSLTASKLSFST	1
1	TPRLIQAIPLNT	1							1	YSPIYVTQKPWH	1
1	TPSSDISMMGGS	1							1	YSRYG*DPNRSI	1
1	TPSSQLYNIHVV	1							1	YSSYPSPWTYTA	1
1	TPSTPTSSMDSQ	1							1	YSSYQVKTLRHW	1
1	TPTLGTGIRCPT	1							1	YSVYPTVSGMKR	1
1	TPTLGVRGLPSP	1							1	YTARSVEKSPAL	1
1	TPTPDQPNGMRK	1							1	YTCGVCSTAQPC	1
1	TPTSTLHKFKHW	1							1	YTEYRTENKGYS	1
1	TPVRTSTEMWFD	1							1	YTHAHQSLNRGW	1
1	TPYRNPSPQTQR	1							1	YTHLTWETSSQE	1
1	TQDSILDVWLIY	1							1	YTLPMTRAVTDV	1
1	TQFT*NVHWKVH	1							1	YTPARDQLVVSL	1
1	TQGTPCHVLAKL	1							1	YTPVTNNHRYDT	1
1	TQHTIGWPSPT*	1							1	YTSLWVSPVHAI	1
1	TQLSYSYMQYSL	1							1	YTSTENLQLMYS	1
1	TQQGTTSRPDKQ	1							1	YTVDFDQPAKVR	1
1	TQQTTAVS*KYR	1							1	YVEDYKADTYLS	1
1	TQRI*ATVTDVN	1							1	YVLKFPTGLGKM	1
1	TQTETLEFSWPM	1							1	YVTRADGALV*D	1
1	TQVIWPMSTSNM	1							1	YVTSIKPAKVEP	1
1	TQWRNSSWLDMM	1							1	YVVGMSKTYGMM	1
1	TRAQPHWVTTKT	1							1	YW*KHVYANSNM	1
1	TRGLPNMSNTAY	1							1	YWNSHKTRQPPM	1
1	TRHTHLPQNHVY	1							1	YWRNPYPMLTSD	1
1	TRSQQNWWNQLW	1							1	YYHGLFLDTNMG	1
1	TRYFYNLAYLAT	1							1	YYNPAIMVPNPR	1
1	TRYMPDRGETLT	1
1	TSA*TERPPHVG	1
1	TSATNFMAFMNM	1
1	TSAVLPDEPWAC	1
1	TSGSMTEMAPA*	1
1	TSMRAQQIGLWL	1
1	TSNSMTLFNLLP	1
1	TSPKIGLGLNFL	1
1	TSPNTPLFGSTH	1
1	TSPVPPLWFNSQ	1
1	TSQKPNLDTITG	1
1	TSSHTPLRLTSG	1
1	TSSSLHGHQRGT	1
1	TSSTPASLHWVL	1
1	TSTP*DRIVMDL	1
1	TSTWAYQNSALR	1
1	TSVARQNILMLS	1
1	TSVVIDYYPSPP	1
1	TTAALPTDTVLT	1
1	TTCKINRHLLYN	1
1	TTESHWDSDLMK	1
1	TTETNPLYMMPR	1
1	TTLPTWSMKKWS	1
1	TTNDNIYKLT*A	1
1	TTPECYSDLAFS	1
1	TTPLFWLSSLSR	1
1	TTRITEHAADTS	1
1	TTSLIKVRWAPG	1
1	TTSPFNYIEIDP	1
1	TTYDMRQSMEL*	1
1	TTYVVRPTILNT	1
1	TVDDCVDCVTQL	1
1	TVDLDSPPLPH*	1
1	TVGAPYLYHWLR	1
1	TVLDRASLALPR	1
1	TVLEHKMYLTW*	1
1	TVMENTSSLWR*	1
1	TVNKAYHTVERP	1
1	TVPPADSLAWPL	1
1	TVRVPDTNCLKR	1
1	TVSHNYTNGDLR	1
1	TVTEKTPYEIPA	1
1	TVVSDRSYHKVD	1
1	TWHAMSLGTVRA	1
1	TWLAAIEPLPLS	1
1	TWVNPWKLKHDS	1
1	TYRWPNWYESPY	1
1	TYTPYAARAPKM	1
1	V*NRWPHSTAQT	1
1	VADRTWNRIKEP	1
1	VAGMAWNHEN*T	1
1	VAHAATLYRDWH	1
1	VAHVYPRPESPT	1
1	VAPDYLHTTPGR	1
1	VAPMKGDL*VQD	1
1	VATWSYWEAPRV	1
1	VCPVASTCRVTS	1
1	VDEHWVDAEHNP	1
1	VDFNTVSSQPSV	1
1	VDISVGPITDRA	1
1	VDMSLRMNA*AL	1
1	VDPAPGDRIWRK	1
1	VDQLPRVTNALM	1
1	VDVLRSSNTHFM	1
1	VDYLYNHDPVYM	1
1	VEQLGLRNPLDR	1
1	VEV*TRPSYRYD	1
1	VEVPNPGLRCCP	1
1	VGANWSSYHVLD	1
1	VGHEFYP*VDYE	1
1	VGPMIFSHTWRA	1
1	VGPNELLLNNLS	1
1	VGQNVFSPANQT	1
1	VGSLY*SMTTTS	1
1	VGT*STTGSVKL	1
1	VHAPFPFWTHRD	1
1	VHPGPLHSFDYD	1
1	VHQMVFSPTVYR	1
1	VILSRA*VSAAS	1
1	VIMSPDVKAFRP	1
1	VIMTPIPITGES	1
1	VINLYPEIWRES	1
1	VISASTGTSRVH	1
1	VIVSNHRMSDVN	1
1	VKAPNEHQRPNI	1
1	VKFNTISSMTLG	1
1	VLASTHSWTTFT	1
1	VLAYSINHQMKV	1
1	VLCLISWI*LGL	1
1	VLHECHSSGHDN	1
1	VLHKTYTQDQYI	1
1	VLLPNPESYNSW	1
1	VLPPGIVTYLGG	1
1	VLQVAQ*DSPTH	1
1	VLRNEHSPDPSQ	1
1	VLTFRSQPTYPR	1
1	VMDMEHLTPHVL	1
1	VMMRPPDRLLAL	1
1	VMSPWVFSKLAV	1
1	VMSSPDLMKSM*	1
1	VMTLSTQPILLL	1
1	VNDMRY*KHQSY	1
1	VNDNLLSDSLYN	1
1	VNEAHN*NSVTV	1
1	VNNLLDTSTLAS	1
1	VNSHMYAMDTNP	1
1	VNSHWNSWSSVP	1
1	VNTRTNDNMPSL	1
1	VNTTHPPTSVVA	1
1	VNVPGWSQRPSY	1
1	VNYAYPM*NLDA	1
1	VPC*TGRNTTCT	1
1	VPD*TQSAPTLG	1
1	VPFLSHLPPRHT	1
1	VPFSKLNPYKVV	1
1	VPGPIMFEDAI*	1
1	VPHT*LYPHPSE	1
1	VPIDPSKKLLDD	1
1	VPKIALQMRTA*	1
1	VPNARVVDAGLS	1
1	VPNSMPFGPIQG	1
1	VPPFKSNIVDSY	1
1	VPSQMEQSPTMD	1
1	VPSRTIWY*MSR	1
1	VPSSLLFPRTPQ	1
1	VPVRDEGTSRSR	1
1	VPVSVHGYNSAI	1
1	VQAHALIGVVQY	1
1	VQLSH*TPIPNS	1
1	VRADICDQAKNT	1
1	VREPGLVRQMQM	1
1	VRNSHATWYHMN	1
1	VRTLSGNYSSLE	1
1	VRTPHNEHSHV*	1
1	VRTSQWASMSHQ	1
1	VSAKLYTLMTKG	1
1	VSAMIGYETGTI	1
1	VSEQWHESSESQ	1
1	VSH*VRGLRVGL	1
1	VSHSYSYHIGTL	1
1	VSIKLQGNWRQL	1
1	VSLHYTYTRSFA	1
1	VSLTYIVPHMWA	1
1	VSM*TNLSPSHN	1
1	VSMVDDFTPSPV	1
1	VSNGAHNNVR*T	1
1	VSNGVGPYAVHN	1
1	VSNSHLKKGSQW	1
1	VSSALKYINHS*	1
1	VSTLSNGLPTRT	1
1	VSVRIEAG*EAV	1
1	VTDGPGSVGNAY	1
1	VTDNSLHNKERP	1
1	VTMSGLRLESLA	1
1	VTPYKHTGTHAG	1
1	VTTMENFPLD*K	1
1	VTYCYAGNCTRP	1
1	VTYHVVSH*VNT	1
1	VVPLQMAIHGIR	1
1	VVYISRPLSPHT	1
1	VWGKPLRTVNNR	1
1	VWPGEPGYTDWS	1
1	VWSATHAL*TVM	1
1	VYAPFDSNHTLY	1
1	VYISSDLRNPVR	1
1	VYQRNVPTTAPG	1
1	VYS*LTRPFERH	1
1	VYTDSKLWQQRP	1
1	VYTKVNDEANVI	1
1	WAGATIPMLTSN	1
1	WATALSPSSDYM	1
1	WDGASYILSYMQ	1
1	WDKVSWYPSKNA	1
1	WDMSCNSTPDSG	1
1	WEIYPSRINPPY	1
1	WGDLNRTQTQFV	1
1	WHATNPTQAFRN	1
1	WHDPLALTSAVM	1
1	WHSRLAHQDQHF	1
1	WIQTTRGPDFDY	1
1	WIVRSDSTRNDH	1
1	WLHNPDNRFHPT	1
1	WLRNVLS*S*MS	1
1	WLTTWMYP*DAH	1
1	WLWFRDSPTSNY	1
1	WMSLKESPTQNP	1
1	WMTEHNGGTLTS	1
1	WNPFQ*DRRPPN	1
1	WNTLGVNTSKEG	1
1	WNYPDRENLWEW	1
1	WPHPTDPWDYAA	1
1	WPSNTPKPNVLQ	1
1	WPSTPLHDFKST	1
1	WPTVPYTNLNIL	1
1	WQAKSSFEFYNM	1
1	WQMA*LSQNMLW	1
1	WQQMWRMDTHRN	1
1	WRQPVDKWTGSP	1
1	WRQTTPCLTSTL	1
1	WSAYVN*LTTDV	1
1	WSEWRDPTIQMV	1
1	WSGSAVNL*LEM	1
1	WSLRGEATSPWS	1
1	WSMSNLLRNEIS	1
1	WSNSNHSQSVDS	1
1	WSPDGTAKTRNA	1
1	WTDAYSARKAGL	1
1	WTDVYPWEYQKD	1
1	WTIETWPFLRAG	1
1	WTMAIQPAMRVP	1
1	WVKSPL*SYYLR	1
1	WYQTCCLKSGTW	1
1	WYSDLRNIQ*TG	1
1	WYYTDE*KVRYA	1
1	Y*DSLPKMLYRT	1
1	YAEYLQWTTAPK	1
1	YCRLGLCDSTT*	1
1	YDERLTFLIYSN	1
1	YDSHSLSFEQRL	1
1	YDVPEPLLHLPP	1
1	YDYTTQYRATSV	1
1	YEHLAELTFQFR	1
1	YEHTMGSPEKPT	1
1	YEI*NISLSSRD	1
1	YFGTGQNRLDWM	1
1	YFKDSTHGESFQ	1
1	YFNKQLMS*ITT	1
1	YFQDNVNWNTHY	1
1	YGFPHDTNYSSH	1
1	YGLGSLRGAWCD	1
1	YGLQMHRNQLMK	1
1	YGRIPQTEIRPV	1
1	YHDGVTRLRDSN	1
1	YHITDTLAKPLR	1
1	YHNTSLNKNWRI	1
1	YHPETRPMSVPP	1
1	YHPHPKSR*MMA	1
1	YHQQPLPKRMLQ	1
1	YHSEHSELQQQE	1
1	YHVGPLRAPNWW	1
1	YI*KSIALVHAR	1
1	YIDTRARAVHPT	1
1	YIGTLQLYPVPI	1
1	YIPLLNLPVMNV	1
1	YIRVPISFQVRH	1
1	YISHIQLPDRIG	1
1	YISKPH*TLKWL	1
1	YKFTNNALLSQK	1
1	YKISNLPLFHEP	1
1	YKTHMSMHYWNT	1
1	YLHDKPVDT*GM	1
1	YLIPVPPSEPEA	1
1	YLKSLSSLHPHS	1
1	YLQCNKDTQYIR	1
1	YLQISNAKRTTT	1
1	YLQMTGKPRLHK	1
1	YLRSSAEHKSHV	1
1	YMAGKDLKAFYR	1
1	YMDHSRQPSTGL	1
1	YMGGNAEPTSYY	1
1	YMGNWRSAVA*M	1
1	YNFASHAERGKN	1
1	YNHLQTPILPET	1
1	YNHSPDDPVNYK	1
1	YNLKNHSIGMIP	1
1	YNMHKPIALSHV	1
1	YNNADTLTFGVV	1
1	YNNLTQSWETQS	1
1	YNPNNNLYLVYV	1
1	YNQYVMVMYSSY	1
1	YNSALDGGLS*E	1
1	YNSLDEPYGHGK	1
1	YNVIDMSLELSH	1
1	YPAADKNDPPRD	1
1	YPGIHMGT*HRP	1
1	YPIPPNTNRSEK	1
1	YPLMW*DQTKPE	1
1	YPLTVTSERHAP	1
1	YPLTVVGAAAAT	1
1	YPLWEHYPGISD	1
1	YPPGVRQPLMVV	1
1	YPSQNNMP*NHQ	1
1	YPTPVHVHPEFY	1
1	YPVTVYFDVASA	1
1	YPYHSHWHDGQL	1
1	YQLPDHRTQYR*	1
1	YQPQSDHDQSPT	1
1	YQTTKFPATGRI	1
1	YRDTTQAVHFYT	1
1	YRGSSWMRELHE	1
1	YRNQELNMFLTR	1
1	YRTASDLISWAR	1
1	YRTSVSVM*ELA	1
1	YRVFVNMGDVPM	1
1	YSDQTPSTVASP	1
1	YSGS*IWQAAVL	1
1	YSHLVELPATMP	1
1	YSHQRYHYKHPG	1
1	YSLAADPSDWPS	1
1	YSNVAQC*TGKV	1
1	YSNVTGPRTQRS	1
1	YSSQYLLL*TDE	1
1	YSYYGNMGPALR	1
1	YTCVAVSTAQPC	1
1	YTLTTQTAWHKS	1
1	YTNVRDTAQTRL	1
1	YTQTSIGHIRAL	1
[truncated: 9 more rows]
