# Supplementary material for: Next-generation sequencing of a combinatorial peptide phage library screened against ubiquitin identifies peptide aptamers that can inhibit the in vitro ubiquitin transfer cascade
Source: Front Microbiol. 2022 Dec 2;13:875556. doi: 10.3389/fmicb.2022.875556 (PMC9755681; doi:10.3389/fmicb.2022.875556)
Supplement: Supplementary file 5 [file Table_5.XLSX]

## Sheet: Sheet1
Supplementary Table 3
Number	hydro	mass	sequence
1	0.17	1,902.05	Biotin- SGSGFNSHDHTKQFGA -NH2
2	0.29	1,782.04	Biotin- SGSGTQGMCARSPNCT -NH2
3	0.31	1,972.24	Biotin- SGSGNIARTPNYHLEM -NH2
4	0.51	1,877.21	Biotin- SGSGMLGHSTLFQMQA -NH2
5	0.33	2,052.37	Biotin- SGSGLQRYPIEEGFMR -NH2
6	0.11	1,728.87	Biotin- SGSGNPGTLNTARGNT -NH2
7	0.18	1,844.09	Biotin- SGSGDEAVATLKQLSR -NH2
8	0.35	2,082.27	Biotin- SGSGHYTHTHQYTYSM -NH2
9	0.32	1,990.17	Biotin- SGSGHYTHTHQATYSM -NH2
10	0.39	2,102.33	Biotin- SGSGSPHQYLYSQRYF -NH2
11	0.39	1,896.16	Biotin- SGSGTLTLNYAKFNPT -NH2
12	0.34	1,903.22	Biotin- SGSGAKFDMHIATRLS -NH2
13	0.42	2,046.26	Biotin- SGSGSAQPYEFRWVSY -NH2
14	0.23	2,008.22	Biotin- SGSGDVGSHKPEFHWR -NH2
15	0.45	1,927.16	Biotin- SGSGWVSSNHLIDDMP -NH2
16	0.09	1,843.02	Biotin- SGSGTAKSSNHPFARN -NH2
17	0.41	1,983.37	Biotin- SGSGDPTLTKKVWLLR -NH2
18	0.43	1,829.10	Biotin- SGSGKVWVSGYMGTTS -NH2
19	0.32	1,713.96	Biotin- SGSGKVAVSGYMGTTS -NH2
20	0.50	1,772.00	Biotin- SGSGAVWVSGYMGTTS -NH2
21	0.43	1,925.25	Biotin- SGSGKIWPLSTLNPRS -NH2
22	0.32	1,810.11	Biotin- SGSGKIAPLSTLNPRS -NH2
23	0.50	1,868.15	Biotin- SGSGAIWPLSTLNPRS -NH2
24	0.41	1,828.09	Biotin- SGSGKVWNVVSTDAPV -NH2
25	0.36	1,982.28	Biotin- SGSGKVWQLLNNEMHG -NH2
26	0.65*	1,956.37	Biotin- SGSGKVYALPPQPWIM -NH2
27	0.22	2,040.36	Biotin- SGSGRVFETPSMFKER -NH2
28	0.25	2,027.33	Biotin- SGSGHYHRPHMHKVTA -NH2
29	0.42	1,838.04	Biotin- SGSGQHFHIGESGSLL -NH2
30	0.43	1,888.16	Biotin- SGSGGRLMYLSDSYGI -NH2
31	0.48	2,087.28	Biotin- SGSGHYHWTPFQAHYS -NH2
32	0.42	2,068.28	Biotin- SGSGSSAHWRHFNWNL -NH2
33	0.15	1,850.06	Biotin- SGSGHMGRHMHEGASS -NH2
34	0.08	1,935.17	Biotin- SGSGHMGRHMHEGRSS -NH2
35	0.33	1,880.09	Biotin- SGSGHMGWHMHEGASS -NH2
36	0.27	2,000.24	Biotin- SGSGHYPTTQLPHHKQ -NH2
37	0.59	2,052.36	Biotin- SGSGFIPAQLHFHWRS -NH2
38	0.51	1,976.26	Biotin- SGSGFIPAQLHAHWRS -NH2
39	0.77*	2,082.39	Biotin- SGSGFIPAQLHFHWWS -NH2
40	0.41	2,022.33	Biotin- SGSGFIPAQLHFHRRS -NH2
41	0.51	2,202.48	Biotin- SGSGFHWHSFNYMRTY -NH2
42	0.33	1,992.13	Biotin- SGSGHVFHWHSNTQDA -NH2
43	0.24	2,011.29	Biotin- SGSGHWRHSNHMPPAK -NH2
44	0.45	2,251.44	Biotin- SGSGDFWYHWQDFTHR -NH2
45	0.44	2,013.19	Biotin- SGSGSAQYHWLGHYHT -NH2
46	0.46	1,931.13	Biotin- SGSGHNWVSLYHPHAG -NH2
47	0.29	1,958.16	Biotin- SGSGWSKHPHLHSTNT -NH2
48	0.34	1,992.13	Biotin- SGSGWPHYTPHSHSET -NH2
49	0.38	1,954.08	Biotin- SGSGDTSSWFHSHSHL -NH2
50	0.32	1,963.18	Biotin- SGSGHSFNTTRLHIHS -NH2
51	0.36	1,957.17	Biotin- SGSGHAARDTLHWHSL -NH2
52	0.40	2,068.28	Biotin- SGSGGIYHNHSWTFRH -NH2
53	0.46	2,197.44	Biotin- SGSGKQHNWDWLWHPH -NH2
54	0.61*	2,168.40	Biotin- SGSGWDLNWHYLHSHF -NH2
55	0.22	2,015.25	Biotin- SGSGYPHNHWHGTKKP -NH2
56	0.12	1,900.12	Biotin- SGSGYPHNHAHGTKKP -NH2
57	0.47	2,137.39	Biotin- SGSGKPANHWHQPWHW -NH2
58	0.37	2,005.21	Biotin- SGSGDAPHTHWWKNSL -NH2
59	0.62*	2,001.23	Biotin- SGSGWPNTWHWHGIGP -NH2
60	0.46	2,063.30	Biotin- SGSGWPLFHFHERGSH -NH2
